# Supplementary material for: Methylation-dependent SOX9 expression mediates invasion in human melanoma cells and is a negative prognostic factor in advanced melanoma
Source: Genome Biol. 2015 Feb 22;16(1):42. doi: 10.1186/s13059-015-0594-4 (PMC4378455; doi:10.1186/s13059-015-0594-4)
Supplement: Additional file 2: Table S1. — 73 genes with anti-correlative methylation and gene expression. Analysis of the methylation and expression profiles of the ten melanoma cell cultures produced this list of significant genes with a peak score greater than 2 from the MeDIP methylation array and with a fold change greater than 1 from the gene expression microarray. [file 13059_2015_594_MOESM2_ESM.xlsx]

## Sheet: Sheet1
Name	description	accession	PEAK_SCORE	pvalue	Log2 Ratio (Fold change)
ADAM32	ADAM metallopeptidase domain 32	NM_145004	3.24916	0.00805093	-1.81499
ADAMTS1	ADAM metallopeptidase with thrombospondin type 1 motif, 1	NM_006988	3.02066	3.8844e-07	-3.94917
BEND6	BEN domain containing 6	NM_152731	3.29069	0.00799542	-1.57611
BHLHB9	basic helix-loop-helix domain containing, class B, 9	NM_001142525	2.81986	0.0201445	-1.94497
C1orf97	chromosome 1 open reading frame 97	NM_032705	2.20399	0.0170686	1.84444
CDC14B	CDC14 cell division cycle 14 homolog B (S. cerevisiae)	NM_003671	3.32649	0.027069	-1.63501
CENPV	centromere protein V	NM_181716	2.38076	7.11225e-05	-2.56628
CHST3	carbohydrate (chondroitin 6) sulfotransferase 3	NM_004273	3.14005	0.020283	-1.82567
COL12A1	collagen, type XII, alpha 1	NM_080645	3.22133	1.24375e-06	-7.05193
COL16A1	collagen, type XVI, alpha 1	NM_001856	3.67334	0.000119599	-3.18058
CYB5D1	cytochrome b5 domain containing 1	NM_144607	4.31616	0.0393466	-2.32877
DCBLD1	discoidin, CUB and LCCL domain containing 1	NM_173674	3.36311	0.000771157	-2.14543
DLC1	deleted in liver cancer 1	NM_024767	4.14694	0.00138522	-1.74557
DSP	desmoplakin	NM_004415	4.77216	0.00490472	-4.05726
DST	dystonin	NM_001144769	3.29069	0.0305378	-1.71799
EML1	echinoderm microtubule associated protein like 1	NM_001008707	3.44226	0.00041052	-2.13689
EPAS1	endothelial PAS domain protein 1	NM_001430	3.61885	0.00243351	-2.36826
ERLIN2	ER lipid raft associated 2	NM_007175	3.47321	0.0361769	-1.81234
FAM84A	family with sequence similarity 84, member A	NM_145175	3.08874	0.0494523	1.59235
FBXO16	F-box protein 16	NP_758954	2.31899	9.12344e-06	3.26146
FGF2	fibroblast growth factor 2 (basic)	NM_002006	3.57514	8.80228e-05	-4.06959
FZD3	frizzled homolog 3 (Drosophila)	NP_665873	2.31899	0.0041035	1.23725
GATA6	GATA binding protein 6	NM_005257	2.64233	3.19842e-06	-4.35421
H2AFJ	H2A histone family, member J	NM_177925	8.1033	0.0211552	-1.85445
HDAC4	histone deacetylase 4	NP_006028	4.93283	0.000561139	1.76623
HOXA11	homeobox A11	NM_005523	3.44835	0.0302773	-1.55968
HOXC6	homeobox C6	NM_153693	3.5887	0.0194464	-1.57414
HPS4	Hermansky-Pudlak syndrome 4	NP_071364	4.97881	0.0235411	1.67956
IFFO1	intermediate filament family orphan 1	NM_080731	2.59457	0.0196962	-1.74075
IRS1	insulin receptor substrate 1	NM_005544	2.72861	0.00360882	-2.40109
IRX2	iroquois homeobox 2	NM_001134222	2.49728	0.00281376	-2.77849
ITM2B	integral membrane protein 2B	NM_021999	3.22629	0.00148955	-1.73982
KLF3	Kruppel-like factor 3 (basic)	NM_016531	2.3773	0.00411082	-1.80317
KLF4	Kruppel-like factor 4 (gut)	NM_004235	5.19872	0.0347208	-1.88584
LHX9	LIM homeobox 9	NM_001014434	3.30138	0.046406	-2.2843
LNX1	ligand of numb-protein X 1	NM_001126328	3.39993	0.000865523	-2.57013
LOC150622	hypothetical LOC150622	NR_026832	2.04563	0.0227194	2.31077
LOC642852	hypothetical LOC642852	NR_026943	3.21485	0.037504	-1.96971
LRRC2	leucine rich repeat containing 2	NM_024750	2.44718	0.008295	-2.75449
MEST	mesoderm specific transcript homolog (mouse)	NM_177524	3.36762	0.0138184	-3.55222
MEX3B	mex-3 homolog B (C. elegans)	NM_032246	2.53577	0.0133356	-1.85746
MGC16025	hypothetical LOC85009	NM_032923	4.93283	0.00716352	1.61646
MORC2	MORC family CW-type zinc finger 2	NM_014941	2.14945	0.00574394	-1.85692
NEDD4L	neural precursor cell expressed, developmentally down-regulated 4-like	NM_001144964	2.3445	4.44049e-06	3.43964
NFIX	nuclear factor I/X (CCAAT-binding transcription factor)	NM_002501	4.19266	0.000234371	-2.69582
NID1	nidogen 1	NM_002508	2.70616	0.00305078	-4.19525
NT5C2	5'-nucleotidase, cytosolic II	NM_012229	2.22358	0.000885493	-1.65262
ORAI2	ORAI calcium release-activated calcium modulator 2	NM_001126340	2.07064	0.0140178	-1.8524
OSR1	odd-skipped related 1 (Drosophila)	NM_145260	3.19421	2.95499e-06	-3.67321
PDGFRA	platelet-derived growth factor receptor, alpha polypeptide	NM_006206	2.18345	7.1479e-07	-6.02824
PGRMC1	progesterone receptor membrane component 1	NM_006667	2.6846	0.013053	-1.86151
PKD2	polycystic kidney disease 2 (autosomal dominant)	NM_000297	2.86064	0.000192692	-2.71444
PLAC1L	placenta-specific 1-like	NM_173801	2.14566	0.0172153	-1.62088
POFUT2	protein O-fucosyltransferase 2	NM_015227	3.21485	0.00389888	-1.622
PPM1B	protein phosphatase, Mg2+/Mn2+ dependent, 1B	NM_002706	4.05956	1.63814e-05	-2.07585
PRDM1	PR domain containing 1, with ZNF domain	NM_001198	2.75821	0.0152568	-2.20844
PRR15	proline rich 15	NM_175887	2.21417	0.00523436	-2.00292
PRRX1	paired related homeobox 1	NM_006902	2.07355	1.87769e-05	-3.26567
RAB31	RAB31, member RAS oncogene family	NM_006868	3.94565	0.00116062	-3.38246
RNASEL	ribonuclease L (2',5'-oligoisoadenylate synthetase-dependent)	NM_021133	3.26622	0.0410608	-1.59228
SHOX2	short stature homeobox 2	NM_006884	3.39075	0.0160269	-1.74663
SIAH1	seven in absentia homolog 1 (Drosophila)	NM_003031	2.13564	0.0374133	-1.54123
SNRPA1	small nuclear ribonucleoprotein polypeptide A'	NP_003081	3.09722	0.014105	1.75975
SORBS3	sorbin and SH3 domain containing 3	NM_005775	2.41349	0.0158383	-1.67612
SOX9	SRY (sex determining region Y)-box 9	NM_000346	2.81722	0.0464456	-1.71755
SRRD	SRR1 domain containing	NM_001013694	4.97881	0.00176803	1.69381
TBC1D2B	TBC1 domain family, member 2B	NM_144572	3.28682	0.00724389	-1.64624
TCF7L1	transcription factor 7-like 1 (T-cell specific, HMG-box)	NM_031283	3.50502	0.0174126	-1.69302
TMEM155	transmembrane protein 155	NM_152399	3.22994	0.000698162	-1.99197
TMEM178	transmembrane protein 178	NM_152390	6.08771	0.00792834	-1.68463
TOX	thymocyte selection-associated high mobility group box	NM_014729	4.44405	0.0176271	-2.15746
TRPV5	transient receptor potential cation channel, subfamily V, member 5	NP_062815	3.00971	0.0369383	1.78145
ULK2	unc-51-like kinase 2 (C. elegans)	NM_014683	2.12003	0.0230011	-1.8328
XYLT1	xylosyltransferase I	NM_022166	4.4063	0.0011648	-3.11146
ZNF503	zinc finger protein 503	NM_032772	3.61126	0.00913652	-2.1327
