# Supplementary material for: Methylation-dependent SOX9 expression mediates invasion in human melanoma cells and is a negative prognostic factor in advanced melanoma
Source: Genome Biol. 2015 Feb 22;16(1):42. doi: 10.1186/s13059-015-0594-4 (PMC4378455; doi:10.1186/s13059-015-0594-4)
Supplement: Additional file 3: Table S2. — Pathway analysis of 73 gene signature. Genes were uploaded to Metacore and analyzed for significant pathway enrichment in GO Processes, Process Networks and Pathway Maps. [file 13059_2015_594_MOESM3_ESM.xlsx]

## Sheet: Sheet1
GO Process	P-value	Ratio
organ morphogenesis	1.194e-12	24/1057
anatomical structure development	1.759e-12	51/5314
developmental process	2.059e-12	54/5978
tube development	3.61e-12	19/633
system development	6.115e-12	47/4665
Process Network
Signal transduction_NOTCH signaling	0.0004596	7/236
Development_Skeletal muscle development	0.001617	5/144
Development_EMT_Regulation of epithelial-to-mesenchymal transition	0.002104	6/225
Reproduction_Male sex differentiation	0.00329	6/246
Cell adhesion_Cadherins	0.004266	5/180
Pathway Map
Carcinoma, Hepatocellular	0.0001625	11/1071
Tissue remodeling and wound repair	0.000205	8/563
Stem cells	0.0004081	6/328
Melanoma	0.007438	10/1427
Cell differentiation	0.007888	9/1205
