# Supplementary material for: Methylation-dependent SOX9 expression mediates invasion in human melanoma cells and is a negative prognostic factor in advanced melanoma
Source: Genome Biol. 2015 Feb 22;16(1):42. doi: 10.1186/s13059-015-0594-4 (PMC4378455; doi:10.1186/s13059-015-0594-4)
Supplement: Additional file 4: Table S3. — Differential gene analysis of SOX9 overexpression. Limma output table for differentially expressed genes between SOX9 overexpression and control M010817 melanoma cells. [file 13059_2015_594_MOESM4_ESM.txt]

ID	Symbol	Entrez	logFC	t	P.Value	adj.P.Val	B
211122_s_at	CXCL11	6373	10.16855757	9.456040651	8.81E-08	2.50E-05	8.309284164
210163_at	CXCL11	6373	10.08522409	10.12736157	3.54E-08	1.51E-05	9.190793079
204533_at	CXCL10	3627	9.305682311	7.76784432	1.09E-06	0.000131657	5.843629329
242625_at	RSAD2	91543	8.346121414	10.69407843	1.70E-08	1.04E-05	9.895217479
1405_i_at	CCL5	6352	8.317557185	13.23175915	8.83E-10	1.72E-06	12.65915509
213797_at	RSAD2	91543	8.098779266	12.46165529	2.05E-09	2.55E-06	11.88230487
229152_at	FDCSP	260436	8.07816039	9.006760776	1.67E-07	3.64E-05	7.689119314
1555759_a_at	CCL5	6352	8.042567218	12.67464663	1.62E-09	2.16E-06	12.10217821
202935_s_at	SOX9	6662	7.629999406	10.72435499	1.63E-08	1.04E-05	9.931872717
204614_at	SERPINB2	5055	7.325537741	17.17988538	2.07E-11	1.62E-07	15.9660203
214022_s_at	IFITM1	8519	7.275451956	10.40114508	2.47E-08	1.29E-05	9.535494812
211506_s_at	IL8	3576	7.12933736	10.30135729	2.81E-08	1.39E-05	9.410822939
204655_at	CCL5	6352	7.040424069	13.52171895	6.50E-10	1.54E-06	12.9390485
206157_at	PTX3	5806	6.950012903	8.660514211	2.77E-07	5.01E-05	7.193828479
1552309_a_at	NEXN	91624	6.949799106	23.28408874	2.33E-13	1.28E-08	19.49772568
205660_at	OASL	8638	6.869705668	11.68748346	5.01E-09	4.89E-06	11.04895458
223502_s_at	TNFSF13B	10673	6.849353139	8.646461119	2.82E-07	5.08E-05	7.17339907
205207_at	IL6	3569	6.816216566	20.99995908	1.08E-12	1.97E-08	18.35061892
205114_s_at	NA	NA	6.50039638	14.73773354	1.90E-10	7.43E-07	14.04354891
201601_x_at	NA	NA	6.480379302	10.54026063	2.06E-08	1.14E-05	9.70748331
206026_s_at	TNFAIP6	7130	6.433855233	11.59933286	5.57E-09	5.04E-06	10.95053245
226103_at	NEXN	91624	6.304814824	12.72133545	1.54E-09	2.10E-06	12.14985363
202411_at	IFI27	3429	6.297132798	10.6540408	1.78E-08	1.06E-05	9.846595199
205476_at	CCL20	6364	6.274081168	11.93884504	3.73E-09	3.81E-06	11.32556342
205552_s_at	OAS1	4938	6.205721244	13.14729276	9.67E-10	1.78E-06	12.57635574
228617_at	XAF1	54739	6.16559881	9.24105139	1.19E-07	2.92E-05	8.01563669
223501_at	TNFSF13B	10673	6.140867499	10.84943636	1.39E-08	9.52E-06	10.0822816
226757_at	IFIT2	3433	6.10755815	9.765594982	5.75E-08	1.96E-05	8.722307927
213293_s_at	TRIM22	10346	6.080349234	9.310056444	1.08E-07	2.75E-05	8.110505168
202270_at	GBP1	2633	5.947958251	16.22105022	4.77E-11	3.26E-07	15.25411837
205890_s_at	NA	NA	5.940868557	5.772260471	3.42E-05	0.00137033	2.418097832
204439_at	IFI44L	10964	5.939587457	6.321135316	1.26E-05	0.000694599	3.417361544
231577_s_at	GBP1	2633	5.870716634	22.20271513	4.74E-13	1.29E-08	18.97696057
226702_at	CMPK2	129607	5.810356395	10.61508237	1.87E-08	1.10E-05	9.799119435
208173_at	IFNB1	3456	5.803057044	8.019253488	7.34E-07	9.91E-05	6.23486838
223484_at	C15orf48	84419	5.775620323	6.988340404	3.93E-06	0.000315398	4.573834182
202269_x_at	GBP1	2633	5.753456997	15.54824151	8.81E-11	5.35E-07	14.72237726
222227_at	NA	NA	5.738215587	10.28240699	2.88E-08	1.39E-05	9.387022769
204972_at	OAS2	4939	5.678791613	9.601558832	7.20E-08	2.26E-05	8.504863564
202869_at	OAS1	4938	5.676568163	10.2200989	3.13E-08	1.44E-05	9.308487058
210538_s_at	BIRC3	330	5.608946102	11.32832708	7.71E-09	6.29E-06	10.64323473
202859_x_at	IL8	3576	5.608115709	10.88138794	1.34E-08	9.26E-06	10.12044022
202688_at	TNFSF10	8743	5.427589134	8.637480245	2.86E-07	5.10E-05	7.160329788
210432_s_at	SCN3A	6328	5.426169371	8.408958138	4.03E-07	6.66E-05	6.824205122
217502_at	IFIT2	3433	5.389388199	9.595684649	7.26E-08	2.26E-05	8.49701767
210029_at	IDO1	3620	5.306646065	7.533916002	1.59E-06	0.000169019	5.471656981
210797_s_at	OASL	8638	5.246019992	9.424716288	9.20E-08	2.54E-05	8.266849904
207850_at	CXCL3	2921	5.212658863	9.26064167	1.16E-07	2.90E-05	8.04262913
226603_at	SAMD9L	219285	5.184264465	8.892786767	1.97E-07	3.98E-05	7.527781559
204279_at	PSMB9	5698	5.157227061	12.8695619	1.31E-09	1.88E-06	12.2999867
227140_at	INHBA	3624	5.154724885	11.93145729	3.76E-09	3.81E-06	11.31751797
227458_at	CD274	29126	5.145843899	8.680423001	2.68E-07	4.94E-05	7.222726386
202687_s_at	TNFSF10	8743	5.099273156	6.25010283	1.43E-05	0.000757436	3.290448728
206133_at	XAF1	54739	5.052034176	10.28389882	2.88E-08	1.39E-05	9.388897846
202357_s_at	CFB	629	4.980045619	9.881031983	4.92E-08	1.77E-05	8.873436601
204103_at	CCL4	6351	4.976302432	13.36758424	7.64E-10	1.61E-06	12.79109585
228439_at	BATF2	116071	4.949874813	9.568758467	7.53E-08	2.30E-05	8.461000829
205483_s_at	ISG15	9636	4.937162896	8.062988645	6.85E-07	9.54E-05	6.302036529
214329_x_at	TNFSF10	8743	4.930081222	8.177504097	5.74E-07	8.46E-05	6.47666881
203964_at	NMI	9111	4.900430778	10.66350671	1.76E-08	1.06E-05	9.858106137
204747_at	IFIT3	3437	4.850108013	10.00715882	4.15E-08	1.61E-05	9.036797248
202902_s_at	CTSS	1520	4.794779926	5.993471071	2.27E-05	0.001040691	2.825928777
203889_at	SCG5	6447	4.777532498	12.77448197	1.45E-09	2.03E-06	12.20389737
206025_s_at	TNFAIP6	7130	4.730791233	13.72735323	5.24E-10	1.51E-06	13.13354969
223784_at	TMEM27	57393	4.724009455	11.62255916	5.41E-09	5.02E-06	10.97653738
219209_at	IFIH1	64135	4.678980679	10.70774244	1.67E-08	1.04E-05	9.911772264
202643_s_at	TNFAIP3	7128	4.645104976	11.18308443	9.21E-09	6.99E-06	10.47555975
227404_s_at	EGR1	1958	4.577544133	10.0699202	3.82E-08	1.56E-05	9.11740762
219211_at	USP18	11274	4.538107499	10.68290467	1.72E-08	1.04E-05	9.881665052
207768_at	EGR4	1961	4.524561653	9.854375542	5.10E-08	1.82E-05	8.838675993
222793_at	DDX58	23586	4.508713553	8.207986164	5.48E-07	8.25E-05	6.52285203
205157_s_at	NA	NA	4.503822223	10.11517034	3.59E-08	1.51E-05	9.175249113
1556499_s_at	COL1A1	1277	4.498964441	9.841988316	5.18E-08	1.84E-05	8.822494707
204698_at	ISG20	3669	4.476340645	13.0153609	1.11E-09	1.78E-06	12.44586464
204748_at	PTGS2	5743	4.405115753	12.47914591	2.01E-09	2.55E-06	11.90050913
202672_s_at	ATF3	467	4.388825717	12.40770101	2.18E-09	2.55E-06	11.82598014
204285_s_at	PMAIP1	5366	4.386371333	10.98980432	1.17E-08	8.30E-06	10.24912848
215078_at	NA	NA	4.327522261	7.928950877	8.45E-07	0.000109262	6.095349152
218943_s_at	DDX58	23586	4.316565836	7.705285965	1.21E-06	0.000140826	5.744908895
204286_s_at	PMAIP1	5366	4.271227802	12.94513307	1.20E-09	1.78E-06	12.37581941
202644_s_at	TNFAIP3	7128	4.266100331	11.28122733	8.16E-09	6.39E-06	10.58909121
218543_s_at	PARP12	64761	4.260468101	8.058414579	6.90E-07	9.58E-05	6.295024
215223_s_at	NA	NA	4.25816589	7.950835861	8.17E-07	0.000106323	6.1292652
204994_at	MX2	4600	4.242831144	6.905823627	4.52E-06	0.000349882	4.434305792
226474_at	NLRC5	84166	4.228000358	9.920208816	4.66E-08	1.70E-05	8.924374851
235643_at	SAMD9L	219285	4.219995354	8.575374116	3.14E-07	5.48E-05	7.069661675
228186_s_at	RSPO3	84870	4.217621321	7.295232882	2.35E-06	0.000221595	5.084125867
206569_at	IL24	11009	4.16363673	9.772166643	5.70E-08	1.96E-05	8.730953199
33304_at	ISG20	3669	4.155011087	13.00070814	1.13E-09	1.78E-06	12.43128367
208436_s_at	IRF7	3665	4.080402461	8.977569638	1.74E-07	3.66E-05	7.647954433
211911_x_at	HLA-B	3106	4.066397611	10.4691457	2.26E-08	1.20E-05	9.619826926
204684_at	NPTX1	4884	4.064377857	13.46509468	6.90E-10	1.57E-06	12.88491268
204415_at	IFI6	2537	4.006994092	7.855515608	9.49E-07	0.000118207	5.981058598
219684_at	RTP4	64108	3.93466299	8.842629702	2.11E-07	4.17E-05	7.456256112
218400_at	OAS3	4940	3.917666276	7.966700455	7.97E-07	0.000104959	6.153809821
235229_at	NA	NA	3.901795533	4.308643475	0.000595869	0.010248241	-0.431175395
206082_at	HCP5	10866	3.892920107	8.215440649	5.42E-07	8.18E-05	6.534127101
228607_at	OAS2	4939	3.871089094	7.475407196	1.75E-06	0.000179348	5.377412077
1558048_x_at	NA	NA	3.842310996	7.048905017	3.55E-06	0.000292417	4.675615948
214453_s_at	IFI44	10561	3.824943536	7.06178686	3.47E-06	0.000287433	4.697196075
208894_at	HLA-DRA	3122	3.811929065	14.88918128	1.64E-10	7.01E-07	14.17371364
230036_at	SAMD9L	219285	3.804835067	10.52739185	2.10E-08	1.15E-05	9.69166181
204070_at	RARRES3	5920	3.786272804	10.58676887	1.94E-08	1.13E-05	9.764513915
219691_at	SAMD9	54809	3.785138102	6.605778109	7.59E-06	0.00049344	3.918628843
231779_at	IRAK2	3656	3.779820127	9.593714707	7.28E-08	2.26E-05	8.494385581
209498_at	CEACAM1	634	3.777545188	12.99677312	1.14E-09	1.78E-06	12.42736491
1555464_at	IFIH1	64135	3.750009725	10.69637667	1.69E-08	1.04E-05	9.898003321
228128_x_at	PAPPA	5069	3.736700656	9.662489175	6.62E-08	2.12E-05	8.586003546
202307_s_at	TAP1	6890	3.714917786	11.11193469	1.00E-08	7.53E-06	10.39264816
229450_at	IFIT3	3437	3.708429259	7.614649577	1.39E-06	0.000153937	5.600904312
1552917_at	IFNL1	282618	3.687815644	5.281567972	8.66E-05	0.002596706	1.48997067
203153_at	IFIT1	3434	3.681303948	6.004434198	2.23E-05	0.001027518	2.845963387
212067_s_at	C1R	715	3.673221556	9.452403381	8.85E-08	2.50E-05	8.30436295
210511_s_at	INHBA	3624	3.65959609	8.559944713	3.21E-07	5.58E-05	7.047057907
218986_s_at	DDX60	55601	3.652715385	7.320705422	2.25E-06	0.000215699	5.125871622
208747_s_at	C1S	716	3.641154318	7.985686789	7.73E-07	0.000102626	6.183138526
211368_s_at	CASP1	834	3.618947903	9.594834927	7.27E-08	2.26E-05	8.495882392
209417_s_at	IFI35	3430	3.617899489	9.668691842	6.56E-08	2.12E-05	8.594238838
219863_at	HERC5	51191	3.611390146	9.005091045	1.67E-07	3.64E-05	7.686767593
238725_at	IRF1	3659	3.600360605	8.118389037	6.29E-07	9.03E-05	6.386743786
226218_at	IL7R	3575	3.587195183	9.926717886	4.62E-08	1.70E-05	8.932820868
204422_s_at	FGF2	2247	3.567149051	12.08881685	3.14E-09	3.43E-06	11.48779821
224940_s_at	PAPPA	5069	3.557786873	7.155919735	2.96E-06	0.000258307	4.85416326
236471_at	NFE2L3	9603	3.556217336	9.784559856	5.60E-08	1.94E-05	8.747243192
230405_at	C5orf56	441108	3.553230624	10.36304482	2.59E-08	1.32E-05	9.488022881
220104_at	ZC3HAV1	56829	3.55283737	12.10224246	3.09E-09	3.43E-06	11.50222108
200628_s_at	WARS	7453	3.552339871	13.74947882	5.13E-10	1.51E-06	13.15428349
202901_x_at	CTSS	1520	3.476254381	5.280365311	8.68E-05	0.002600734	1.487658004
1552703_s_at	NA	NA	3.470744004	10.7158638	1.65E-08	1.04E-05	9.9216024
206924_at	IL11	3589	3.456061536	18.1713201	9.12E-12	9.97E-08	16.65004164
210982_s_at	HLA-DRA	3122	3.447239857	13.3988436	7.39E-10	1.61E-06	12.82125302
203851_at	IGFBP6	3489	3.443006803	7.253619645	2.52E-06	0.000234466	5.015727629
209140_x_at	HLA-B	3106	3.440109212	10.06692723	3.83E-08	1.56E-05	9.113573633
242961_x_at	DDX58	23586	3.434022871	9.316700981	1.07E-07	2.75E-05	8.119609204
202948_at	IL1R1	3554	3.417614238	8.764272482	2.37E-07	4.49E-05	7.34386962
221477_s_at	NA	NA	3.417197427	8.787088358	2.29E-07	4.41E-05	7.37667572
1570253_a_at	RHEBL1	121268	3.388230258	15.1315204	1.30E-10	7.01E-07	14.37877549
204205_at	APOBEC3G	60489	3.370183155	3.678829077	0.002171256	0.025529771	-1.708077433
232593_at	NEURL3	93082	3.36623873	5.22437974	9.67E-05	0.002814194	1.37980497
208729_x_at	HLA-B	3106	3.353981636	11.36451245	7.38E-09	6.11E-06	10.68468224
201649_at	UBE2L6	9246	3.349401671	8.971033555	1.75E-07	3.66E-05	7.638722564
241869_at	APOL6	80830	3.317761453	14.4900107	2.43E-10	8.84E-07	13.82722641
204580_at	MMP12	4321	3.296891337	5.288190339	8.55E-05	0.002570286	1.502702024
228152_s_at	DDX60L	91351	3.296523701	6.787518602	5.54E-06	0.000396777	4.232539898
219364_at	DHX58	79132	3.290014114	8.920001643	1.89E-07	3.86E-05	7.566456173
228230_at	HELZ2	85441	3.283717167	6.862914051	4.86E-06	0.000368843	4.361359438
1294_at	UBA7	7318	3.255768187	8.075823076	6.72E-07	9.37E-05	6.321697764
1557236_at	APOL6	80830	3.23976599	12.44230808	2.10E-09	2.55E-06	11.86213706
209040_s_at	PSMB8	5696	3.235599014	12.97660045	1.16E-09	1.78E-06	12.40725548
209546_s_at	APOL1	8542	3.231001745	8.482382897	3.61E-07	6.10E-05	6.932955763
214255_at	ATP10A	57194	3.224032458	9.326243978	1.06E-07	2.74E-05	8.132675104
209970_x_at	CASP1	834	3.221894134	10.20397686	3.20E-08	1.44E-05	9.288095652
216841_s_at	NA	NA	3.213851771	6.34838105	1.20E-05	0.00067045	3.465848719
206513_at	AIM2	9447	3.207901664	10.21647472	3.14E-08	1.44E-05	9.30390567
228531_at	SAMD9	54809	3.203538706	8.380965325	4.21E-07	6.84E-05	6.782555431
202766_s_at	FBN1	2200	3.200361521	10.55542478	2.02E-08	1.14E-05	9.726103902
208812_x_at	HLA-C	3107	3.180855536	11.73643748	4.73E-09	4.70E-06	11.10329261
AFFX-HUMISGF3A/M97935_MB_at	STAT1	6772	3.174768416	7.952105773	8.15E-07	0.000106323	6.1312312
205266_at	LIF	3976	3.156242845	13.01361003	1.12E-09	1.78E-06	12.44412328
205992_s_at	IL15	3600	3.149332289	11.1857979	9.17E-09	6.99E-06	10.47871167
211367_s_at	CASP1	834	3.147754309	9.556371545	7.66E-08	2.32E-05	8.444402811
200986_at	SERPING1	710	3.131318552	5.853329382	2.94E-05	0.001240895	2.568346033
203281_s_at	UBA7	7318	3.129544945	7.718771829	1.18E-06	0.000138709	5.766236707
210785_s_at	THEMIS2	9473	3.128802863	8.295072364	4.79E-07	7.49E-05	6.654102959
216565_x_at	NA	NA	3.124737436	9.430081551	9.13E-08	2.54E-05	8.274126517
232155_at	RNF213	57674	3.115601848	6.9053217	4.52E-06	0.000349882	4.433454059
1554980_a_at	ATF3	467	3.109069651	7.23895719	2.58E-06	0.00023862	4.991568205
219716_at	APOL6	80830	3.106713133	10.0202328	4.08E-08	1.60E-05	9.053626399
209969_s_at	STAT1	6772	3.074826638	5.605673069	4.67E-05	0.001698033	2.106548409
201693_s_at	EGR1	1958	3.047515965	7.335686978	2.20E-06	0.000212518	5.150380768
221875_x_at	HLA-F	3134	3.028019011	10.31408604	2.77E-08	1.37E-05	9.426786976
219352_at	HERC6	55008	3.026498179	8.188819732	5.64E-07	8.36E-05	6.493827787
235157_at	NA	NA	3.023165002	5.447000698	6.30E-05	0.002092337	1.806372883
200629_at	WARS	7453	3.01895997	11.40560775	7.02E-09	5.95E-06	10.73159698
201694_s_at	EGR1	1958	3.018435105	6.733052636	6.08E-06	0.000421535	4.138966785
203148_s_at	TRIM14	9830	3.012463999	6.972526971	4.04E-06	0.000322553	4.54717152
206115_at	EGR3	1960	3.01184162	8.678475432	2.69E-07	4.94E-05	7.21990174
206271_at	TLR3	7098	3.010352861	8.022956116	7.30E-07	9.90E-05	6.240565029
214459_x_at	HLA-C	3107	3.005881074	10.3596249	2.61E-08	1.32E-05	9.483753953
1559585_at	DDX60L	91351	3.004350152	7.20895022	2.71E-06	0.000244399	4.942029165
1555852_at	TAPSAR1	100507463	3.002060009	9.257911455	1.16E-07	2.90E-05	8.038870147
209762_x_at	SP110	3431	2.977686704	8.181571371	5.70E-07	8.43E-05	6.482838408
223434_at	GBP3	2635	2.975049837	8.108044299	6.39E-07	9.07E-05	6.370958534
211799_x_at	HLA-C	3107	2.923450381	7.749192979	1.12E-06	0.000134207	5.814253891
223980_s_at	SP110	3431	2.915317568	8.780296111	2.32E-07	4.41E-05	7.366916426
AFFX-HUMISGF3A/M97935_5_at	STAT1	6772	2.91105413	7.674692506	1.27E-06	0.000146032	5.696430803
214791_at	SP140L	93349	2.907461505	10.72182781	1.64E-08	1.04E-05	9.928816824
216526_x_at	HLA-C	3107	2.906424709	9.381756379	9.77E-08	2.64E-05	8.208459634
204702_s_at	NFE2L3	9603	2.89695287	7.569295057	1.50E-06	0.000162919	5.528409271
230499_at	BIRC3	330	2.892072183	6.19119306	1.59E-05	0.000816029	3.184646861
231956_at	RNF213	57674	2.881471015	5.826984588	3.09E-05	0.001280813	2.519619348
238383_at	C6orf58	352999	2.880294513	4.555109102	0.000362066	0.00719643	0.063706489
220266_s_at	KLF4	9314	2.878080166	6.742154419	5.99E-06	0.000417673	4.15463372
208012_x_at	SP110	3431	2.863650874	9.051774372	1.56E-07	3.50E-05	7.752385803
242234_at	XAF1	54739	2.857559493	7.095908282	3.28E-06	0.000275564	4.754241603
204249_s_at	LMO2	4005	2.853966993	9.12639136	1.40E-07	3.31E-05	7.856698638
204470_at	CXCL1	2919	2.853269486	9.384159607	9.74E-08	2.64E-05	8.211731983
210118_s_at	IL1A	3552	2.85245035	4.495456963	0.000408253	0.007801908	-0.055665082
209761_s_at	SP110	3431	2.842955329	7.831560177	9.86E-07	0.000122219	5.943613634
208392_x_at	SP110	3431	2.840468485	8.98407874	1.72E-07	3.66E-05	7.65714281
213261_at	TRANK1	9881	2.837504356	9.132168991	1.39E-07	3.30E-05	7.864746551
1552915_at	IFNL2	282616	2.816005413	2.532528526	0.022733856	0.128952543	-3.971495988
1555673_at	NA	NA	2.80494329	4.026493968	0.001060459	0.015540226	-1.002011114
224941_at	PAPPA	5069	2.793043288	6.72840278	6.13E-06	0.000423142	4.130958329
201502_s_at	NFKBIA	4792	2.792748645	7.995072298	7.62E-07	0.000101623	6.197618219
207375_s_at	IL15RA	3601	2.776107908	4.234621056	0.000692757	0.011415457	-0.58057373
209949_at	NCF2	4688	2.775316704	5.526611	5.42E-05	0.00188748	1.957390621
239587_at	NA	NA	2.752565749	9.916089939	4.69E-08	1.70E-05	8.919027768
221816_s_at	PHF11	51131	2.751685999	9.156655623	1.34E-07	3.21E-05	7.898808804
205249_at	EGR2	1959	2.750462242	7.554195612	1.54E-06	0.000165158	5.504209624
223298_s_at	NT5C3A	51251	2.73962886	5.819064452	3.13E-05	0.001291418	2.504951753
221087_s_at	APOL3	80833	2.736507208	4.941621152	0.000167819	0.004234209	0.829480148
209619_at	CD74	972	2.73559308	7.112541039	3.19E-06	0.000270467	4.781987925
AFFX-HUMISGF3A/M97935_MA_at	STAT1	6772	2.734658289	7.649525973	1.32E-06	0.000148915	5.656453455
214059_at	IFI44	10561	2.728117797	4.511096163	0.00039559	0.007629233	-0.024342042
221841_s_at	KLF4	9314	2.724156113	6.524803798	8.75E-06	0.000542271	3.777222793
205599_at	TRAF1	7185	2.720738866	6.049178941	2.05E-05	0.000965563	2.927556915
213716_s_at	SECTM1	6398	2.707432436	5.660548298	4.21E-05	0.001579207	2.209588018
220230_s_at	CYB5R2	51700	2.707282356	7.863234911	9.38E-07	0.000118118	5.993107705
225929_s_at	RNF213	57674	2.698421239	8.66291137	2.76E-07	5.01E-05	7.197310728
202638_s_at	ICAM1	3383	2.698095987	4.62741965	0.000313174	0.006571032	0.208020083
209785_s_at	PLA2G4C	8605	2.690257727	10.1401067	3.48E-08	1.51E-05	9.207025363
232271_at	HNF4G	3174	2.684387808	8.011565371	7.43E-07	9.98E-05	6.223033867
204440_at	CD83	9308	2.673339935	7.288569059	2.38E-06	0.000222786	5.073189485
205226_at	PDGFRL	5157	2.67250307	6.503299105	9.09E-06	0.000553033	3.739509318
202531_at	IRF1	3659	2.654572936	7.313788373	2.28E-06	0.000217037	5.114544792
204806_x_at	HLA-F	3134	2.640400915	10.94740817	1.23E-08	8.64E-06	10.19894971
202436_s_at	CYP1B1	1545	2.637099438	7.596007717	1.44E-06	0.000157243	5.571142205
207571_x_at	THEMIS2	9473	2.635150213	10.32025673	2.74E-08	1.37E-05	9.434519629
211529_x_at	HLA-G	3135	2.628196429	7.748928721	1.12E-06	0.000134207	5.813837341
210514_x_at	HLA-G	3135	2.624426652	7.201549373	2.75E-06	0.000246039	4.929791059
224701_at	PARP14	54625	2.616766922	8.053597671	6.96E-07	9.63E-05	6.28763607
218999_at	TMEM140	55281	2.614890602	12.21198041	2.72E-09	3.10E-06	11.61949705
211366_x_at	CASP1	834	2.609991165	8.782305361	2.31E-07	4.41E-05	7.369803994
204224_s_at	GCH1	2643	2.60733374	5.821973636	3.12E-05	0.001287379	2.510340384
207113_s_at	TNF	7124	2.600969161	5.995582794	2.26E-05	0.001037543	2.829789168
210683_at	NRTN	4902	2.600897197	5.314059262	8.13E-05	0.002494898	1.552382701
202437_s_at	CYP1B1	1545	2.59549579	14.04354791	3.79E-10	1.22E-06	13.42634187
225931_s_at	RNF213	57674	2.595326261	8.319546134	4.62E-07	7.34E-05	6.690804227
204804_at	TRIM21	6737	2.592017897	7.255697402	2.51E-06	0.000234126	5.019148664
221211_s_at	MAP3K7CL	56911	2.59001119	5.951019177	2.45E-05	0.001098975	2.748190827
1554997_a_at	PTGS2	5743	2.579495677	6.983735764	3.96E-06	0.000317404	4.566074144
223220_s_at	PARP9	83666	2.564359143	7.912001421	8.68E-07	0.000111687	6.069036352
1553713_a_at	RHEBL1	121268	2.555276104	13.60701255	5.94E-10	1.53E-06	13.02012123
200904_at	HLA-E	3133	2.547530768	10.00257158	4.18E-08	1.61E-05	9.030887809
202430_s_at	PLSCR1	5359	2.539874345	7.4837565	1.72E-06	0.000178784	5.390890735
212236_x_at	NA	NA	2.530067555	7.138957936	3.05E-06	0.000264077	4.825973811
1566342_at	SOD2	6648	2.526538184	8.81479535	2.20E-07	4.30E-05	7.416424294
205067_at	IL1B	3553	2.517377118	4.801251911	0.000221463	0.005135068	0.553037514
206011_at	CASP1	834	2.506006411	7.517164457	1.63E-06	0.000172008	5.444723569
207111_at	EMR1	2015	2.501068085	4.262067513	0.000655086	0.01097853	-0.525143586
204421_s_at	FGF2	2247	2.492815582	9.674946128	6.51E-08	2.12E-05	8.602538056
222162_s_at	ADAMTS1	9510	2.492652667	6.862173846	4.87E-06	0.000368843	4.360098744
39402_at	IL1B	3553	2.491972496	4.505016048	0.000400465	0.007694933	-0.036517387
201315_x_at	IFITM2	10581	2.490016721	9.194051589	1.27E-07	3.08E-05	7.950684565
203610_s_at	TRIM38	10475	2.484259319	9.343004525	1.03E-07	2.71E-05	8.155595993
200905_x_at	HLA-E	3133	2.482388093	10.5489741	2.04E-08	1.14E-05	9.718185913
205798_at	IL7R	3575	2.482057606	6.857034685	4.91E-06	0.000369791	4.351343699
202393_s_at	KLF10	7071	2.481581708	8.766867011	2.36E-07	4.49E-05	7.347603585
219011_at	PLEKHA4	57664	2.469038343	7.245218126	2.55E-06	0.000237355	5.00188817
225415_at	DTX3L	151636	2.465965067	7.633183276	1.35E-06	0.000151104	5.630445096
219593_at	SLC15A3	51296	2.464619598	9.064445111	1.53E-07	3.50E-05	7.770148455
241969_at	ARID5B	84159	2.458613825	6.031401265	2.12E-05	0.000988331	2.895172511
203910_at	ARHGAP29	9411	2.457307026	12.98037763	1.16E-09	1.78E-06	12.41102338
242450_at	RGMB	285704	2.435604197	5.888873751	2.75E-05	0.001190559	2.633935941
225973_at	TAP2	6891	2.435162349	8.296035219	4.79E-07	7.49E-05	6.655548394
206337_at	CCR7	1236	2.422576957	3.887031526	0.00141272	0.019046633	-1.28515158
201328_at	ETS2	2114	2.417237734	8.982562373	1.73E-07	3.66E-05	7.655002757
203147_s_at	TRIM14	9830	2.416866554	7.494389143	1.69E-06	0.000177135	5.408041143
211991_s_at	HLA-DPA1	3113	2.412907503	8.716337051	2.55E-07	4.75E-05	7.274725658
219213_at	JAM2	58494	2.408206026	7.374789725	2.06E-06	0.000202999	5.214199728
AFFX-HUMISGF3A/M97935_3_at	STAT1	6772	2.407918726	5.866751305	2.87E-05	0.001220911	2.593134026
242727_at	ARL5B	221079	2.405164492	10.20954808	3.17E-08	1.44E-05	9.29514551
232666_at	OAS3	4940	2.404346528	7.229366609	2.62E-06	0.000239623	4.975749024
222486_s_at	ADAMTS1	9510	2.400949756	9.009813177	1.66E-07	3.64E-05	7.693417537
205816_at	ITGB8	3696	2.392973612	9.939475181	4.54E-08	1.68E-05	8.949360282
210705_s_at	TRIM5	85363	2.390944527	7.486341479	1.72E-06	0.000178449	5.395061774
1563075_s_at	NA	NA	2.381563709	5.773710901	3.41E-05	0.001368867	2.420793894
210090_at	ARC	23237	2.372689969	5.34814769	7.62E-05	0.002376843	1.617722071
239582_at	PML	5371	2.370255216	6.037441727	2.10E-05	0.00097916	2.906181018
212203_x_at	IFITM3	10410	2.369437079	8.685934639	2.66E-07	4.92E-05	7.230717483
1552302_at	TMEM106A	113277	2.359886931	5.307868314	8.23E-05	0.002510683	1.540500647
204602_at	DKK1	22943	2.33398958	9.807856416	5.43E-08	1.90E-05	8.777816258
209310_s_at	CASP4	837	2.329499105	7.34435057	2.17E-06	0.000210395	5.164539344
206553_at	OAS2	4939	2.327993608	6.44184557	1.01E-05	0.000599217	3.631367373
1564276_at	C5orf56	441108	2.322892681	7.497001612	1.69E-06	0.000176721	5.412252584
238025_at	MLKL	197259	2.320502905	5.137409115	0.00011442	0.003180053	1.211515261
232024_at	GIMAP2	26157	2.313337962	6.216191709	1.52E-05	0.000791242	3.229605027
209946_at	VEGFC	7424	2.311418068	10.36068311	2.60E-08	1.32E-05	9.48507501
232617_at	CTSS	1520	2.310952511	4.62706351	0.000313398	0.006571032	0.207310407
233534_at	KRTAP3-2	83897	2.306297098	4.862580586	0.000196134	0.004714003	0.674067089
202014_at	PPP1R15A	23645	2.303854861	8.125501918	6.22E-07	9.01E-05	6.397589006
231367_s_at	NA	NA	2.302694477	5.436103398	6.44E-05	0.002111254	1.785637464
214079_at	DHRS2	10202	2.285292649	9.518600506	8.07E-08	2.38E-05	8.393677512
204770_at	TAP2	6891	2.281976303	8.145307422	6.03E-07	8.77E-05	6.427750687
215313_x_at	HLA-A	3105	2.274399842	7.63473716	1.35E-06	0.000151104	5.632919624
214995_s_at	NA	NA	2.273087214	6.50801266	9.01E-06	0.000551496	3.747781363
202023_at	EFNA1	1942	2.266908173	6.326786023	1.24E-05	0.00069077	3.427426462
241418_at	LOC344887	344887	2.259638752	5.444172796	6.34E-05	0.002099244	1.800993405
202446_s_at	PLSCR1	5359	2.256414371	7.16768264	2.90E-06	0.000256972	4.873688116
241916_at	NA	NA	2.253033903	4.363493353	0.000533083	0.009470202	-0.320680243
212999_x_at	HLA-DQB1	3119	2.252649678	7.655386046	1.31E-06	0.000148319	5.66577022
216248_s_at	NR4A2	4929	2.250105895	14.91198687	1.61E-10	7.01E-07	14.19317919
204621_s_at	NR4A2	4929	2.24466276	7.419171994	1.92E-06	0.0001915	5.286370516
203567_s_at	TRIM38	10475	2.234111944	9.669631493	6.55E-08	2.12E-05	8.595486018
205123_s_at	NA	NA	2.229211602	6.293998001	1.32E-05	0.0007161	3.368961182
202363_at	SPOCK1	6695	2.225802453	13.57126355	6.17E-10	1.53E-06	12.9862102
1552303_a_at	TMEM106A	113277	2.223242187	10.20020792	3.21E-08	1.44E-05	9.283324446
210564_x_at	CFLAR	8837	2.216999777	11.64627877	5.26E-09	4.96E-06	11.00304121
204622_x_at	NR4A2	4929	2.215580329	8.111405355	6.36E-07	9.05E-05	6.376088842
200887_s_at	STAT1	6772	2.214257793	6.639848013	7.15E-06	0.000472254	3.977841169
223059_s_at	FAM107B	83641	2.214158596	11.49464269	6.31E-09	5.56E-06	10.83267175
214702_at	FN1	2335	2.209447635	5.317653105	8.08E-05	0.002487773	1.559278051
211317_s_at	CFLAR	8837	2.208853795	10.1716822	3.34E-08	1.46E-05	9.247161348
228486_at	SLC44A1	23446	2.208075744	6.296782603	1.31E-05	0.000713248	3.373932491
209189_at	FOS	2353	2.205201005	4.68536418	0.000278913	0.00605622	0.323336633
209312_x_at	NA	NA	2.202273656	7.676731963	1.26E-06	0.000145862	5.699666599
235670_at	STX11	8676	2.197374341	8.113518616	6.34E-07	9.05E-05	6.379313729
242907_at	GBP2	2634	2.196742809	8.625299151	2.91E-07	5.14E-05	7.142586579
230966_at	IL4I1	259307	2.19333609	5.158980454	0.000109723	0.003078036	1.253339611
209544_at	RIPK2	8767	2.192805021	7.618317737	1.39E-06	0.00015356	5.606754824
209545_s_at	RIPK2	8767	2.191773373	8.481254234	3.61E-07	6.10E-05	6.931289501
222139_at	ERV3-2	57612	2.18655694	7.609739203	1.41E-06	0.000154617	5.593069561
36711_at	MAFF	23764	2.186093471	14.0805211	3.65E-10	1.22E-06	13.460091
209124_at	MYD88	4615	2.183563251	6.422731369	1.05E-05	0.000616518	3.597620115
1556190_s_at	NA	NA	2.183034271	12.40237983	2.19E-09	2.55E-06	11.82041131
205205_at	RELB	5971	2.182287135	7.793924114	1.05E-06	0.000127715	5.884622829
223487_x_at	GNB4	59345	2.181039903	9.490187294	8.40E-08	2.43E-05	8.355406519
243271_at	NA	NA	2.170666376	8.641811203	2.84E-07	5.08E-05	7.166633666
226140_s_at	OTUD1	220213	2.167549848	7.460738945	1.79E-06	0.000180899	5.353708441
215193_x_at	NA	NA	2.166442869	7.526549275	1.61E-06	0.000169732	5.45981754
225076_s_at	ZNFX1	57169	2.162930186	8.036275929	7.15E-07	9.77E-05	6.261042543
53720_at	C19orf66	55337	2.153833262	7.699304845	1.22E-06	0.000141276	5.735441617
204769_s_at	TAP2	6891	2.148217164	8.244712783	5.18E-07	7.86E-05	6.578329065
226459_at	PIK3AP1	118788	2.148176034	7.435733289	1.86E-06	0.000187062	5.31322911
202628_s_at	SERPINE1	5054	2.14347982	5.491982112	5.79E-05	0.001979074	1.891801895
224549_x_at	NA	NA	2.142440802	5.150704228	0.000111501	0.003118315	1.237299406
201422_at	IFI30	10437	2.140959256	5.63819889	4.39E-05	0.001626423	2.167670937
1568768_s_at	BRE-AS1	100302650	2.140206242	5.802530785	3.23E-05	0.001319942	2.474304636
204222_s_at	GLIPR1	11010	2.13854602	4.318649799	0.000583877	0.010115165	-0.411003848
220302_at	MAK	4117	2.131129965	9.452882443	8.85E-08	2.50E-05	8.305011211
205027_s_at	MAP3K8	1326	2.123998202	5.037702495	0.000138983	0.003676293	1.017497276
217933_s_at	LAP3	51056	2.122393489	9.554529503	7.68E-08	2.32E-05	8.441932973
229441_at	PRSS23	11098	2.120112567	7.48154357	1.73E-06	0.000178829	5.387319269
1568592_at	TRIM69	140691	2.117467858	7.658630694	1.30E-06	0.000147974	5.670926712
1570155_at	NA	NA	2.111368518	7.470916171	1.76E-06	0.000179915	5.370157911
202510_s_at	TNFAIP2	7127	2.105351358	5.114471185	0.000119642	0.003282207	1.16698169
201981_at	PAPPA	5069	2.104951736	5.89663971	2.71E-05	0.001180732	2.648243117
214290_s_at	NA	NA	2.101883715	9.216885465	1.23E-07	3.00E-05	7.982274373
226028_at	ROBO4	54538	2.096765195	5.251126222	9.18E-05	0.002702692	1.431378064
211528_x_at	HLA-G	3135	2.087657997	7.155000148	2.97E-06	0.000258307	4.852636028
203991_s_at	KDM6A	7403	2.083652424	7.866904278	9.32E-07	0.000117979	5.998832337
225763_at	RCSD1	92241	2.082202886	4.53001015	0.00038081	0.007439602	0.013514512
221035_s_at	TEX14	56155	2.079736822	3.886951829	0.001412952	0.019046633	-1.285313472
202748_at	GBP2	2634	2.074197607	6.382251181	1.13E-05	0.000644477	3.525975771
90265_at	ADAP1	11033	2.073397456	7.467115375	1.77E-06	0.000180089	5.364016402
209716_at	CSF1	1435	2.060359634	7.234474968	2.60E-06	0.000239593	4.984176652
1555785_a_at	XRN1	54464	2.054734107	7.345012123	2.16E-06	0.000210395	5.165620053
215910_s_at	FNDC3A	22862	2.052801634	11.2799317	8.18E-09	6.39E-06	10.58759869
211990_at	HLA-DPA1	3113	2.051978568	8.866505131	2.04E-07	4.11E-05	7.490343351
218429_s_at	C19orf66	55337	2.050148884	10.23515895	3.07E-08	1.43E-05	9.327509002
206034_at	SERPINB8	5271	2.049102422	8.434994636	3.88E-07	6.48E-05	6.862850259
202458_at	PRSS23	11098	2.043100175	10.81660078	1.45E-08	9.68E-06	10.04295623
203474_at	IQGAP2	10788	2.039940422	6.83817487	5.08E-06	0.000378804	4.319181384
202627_s_at	SERPINE1	5054	2.03873626	7.560253867	1.52E-06	0.000164514	5.513922974
211795_s_at	FYB	2533	2.034483466	10.25480434	2.99E-08	1.41E-05	9.352284557
225163_at	FRMD4A	55691	2.034063926	8.705908512	2.59E-07	4.81E-05	7.259643653
217436_x_at	HLA-J	3137	2.015888224	7.728985548	1.16E-06	0.000137349	5.782372658
211883_x_at	CEACAM1	634	2.00812308	5.71468175	3.80E-05	0.001471659	2.310838786
200920_s_at	BTG1	694	2.007930772	6.249337785	1.43E-05	0.000757436	3.289077892
201389_at	ITGA5	3678	2.004524923	6.957022353	4.14E-06	0.000328759	4.520994376
219500_at	CLCF1	23529	2.004448979	6.653313626	6.99E-06	0.000464107	4.001197505
202637_s_at	ICAM1	3383	2.00357824	3.929786439	0.001293664	0.017825375	-1.198312316
38241_at	BTN3A3	10384	2.003351209	6.79060723	5.51E-06	0.00039623	4.237833291
235175_at	GBP4	115361	2.001264467	3.890299712	0.00140324	0.018962473	-1.278512821
217388_s_at	KYNU	8942	1.991384613	3.736205868	0.00192845	0.023467176	-1.591560054
222449_at	PMEPA1	56937	1.984678583	9.079058553	1.50E-07	3.45E-05	7.790609456
206937_at	SPTA1	6708	1.981880234	5.301731098	8.33E-05	0.002534839	1.528717043
232375_at	NA	NA	1.979194861	4.277800308	0.00063444	0.010739322	-0.493388488
210999_s_at	GRB10	2887	1.976607826	7.255520659	2.51E-06	0.000234126	5.018857679
227339_at	RGMB	285704	1.976504373	11.0316881	1.11E-08	7.98E-06	10.29851934
1554543_at	SPAG9	9043	1.974416415	6.090832839	1.90E-05	0.000919023	3.003260138
203233_at	IL4R	3566	1.97441103	7.583201205	1.47E-06	0.000160083	5.55066789
1552609_s_at	NA	NA	1.971593339	4.177263722	0.000778768	0.01239567	-0.696534625
223394_at	SERTAD1	29950	1.971068824	9.130151024	1.40E-07	3.30E-05	7.861936111
205193_at	MAFF	23764	1.959388503	10.05998944	3.87E-08	1.57E-05	9.104682457
213085_s_at	WWC1	23286	1.957996463	5.973020303	2.36E-05	0.00106879	2.788510841
223798_at	SLC41A2	84102	1.955702575	5.532113689	5.36E-05	0.001875329	1.967798564
1552584_at	IL12RB1	3594	1.945086683	5.398741746	6.91E-05	0.002229515	1.714430413
225344_at	NCOA7	135112	1.943653653	7.891748123	8.96E-07	0.000114234	6.037542374
218747_s_at	TAPBPL	55080	1.940744841	4.539168998	0.000373858	0.007347472	0.031835895
208829_at	TAPBP	6892	1.940683194	6.173407027	1.64E-05	0.0008292	3.152605707
211862_x_at	CFLAR	8837	1.937022309	9.060189859	1.54E-07	3.50E-05	7.764185423
229350_x_at	PARP10	84875	1.935186928	6.756906805	5.84E-06	0.000410874	4.180001511
201212_at	LGMN	5641	1.9345401	9.665669499	6.59E-08	2.12E-05	8.590226636
205935_at	FOXF1	2294	1.933354064	4.298941165	0.000607738	0.010400017	-0.450739765
216020_at	IFIH1	64135	1.932434897	5.456068469	6.20E-05	0.002074835	1.823615451
212611_at	DTX4	23220	1.930185026	7.677608348	1.26E-06	0.000145862	5.701056891
213241_at	PLXNC1	10154	1.926584591	4.876852301	0.000190679	0.004637624	0.702176957
1569110_x_at	LOC728613	728613	1.916818053	8.782507413	2.31E-07	4.41E-05	7.370094342
213618_at	ARAP2	116984	1.909237137	7.226343231	2.63E-06	0.000239623	4.970759373
204472_at	GEM	2669	1.907610532	7.157253341	2.96E-06	0.000258307	4.856377871
205875_s_at	TREX1	11277	1.906962808	7.331241178	2.21E-06	0.000213476	5.143110995
204821_at	BTN3A3	10384	1.899914891	6.595297558	7.73E-06	0.000499005	3.900380136
240929_at	RBPMS-AS1	100128750	1.898935795	4.968723471	0.00015911	0.004065115	0.882617462
37028_at	PPP1R15A	23645	1.896020342	7.663330897	1.29E-06	0.000147785	5.678393789
218627_at	DRAM1	55332	1.895507817	8.975520781	1.74E-07	3.66E-05	7.645061114
220468_at	ARL14	80117	1.894753857	3.764363101	0.001819489	0.022513748	-1.534363298
219682_s_at	TBX3	6926	1.894495784	6.276700612	1.36E-05	0.000731368	3.338055467
228253_at	LOXL3	84695	1.89420931	9.425060264	9.20E-08	2.54E-05	8.267316525
219424_at	EBI3	10148	1.893168322	4.302995966	0.000602749	0.010333224	-0.442562725
227099_s_at	C11orf96	387763	1.889920593	4.300605749	0.000605684	0.010374623	-0.447382795
202864_s_at	SP100	6672	1.884169173	7.023675361	3.70E-06	0.000300613	4.633280793
228964_at	PRDM1	639	1.882616199	3.542212044	0.002880445	0.031185803	-1.985168764
224942_at	PAPPA	5069	1.880246932	5.72425666	3.74E-05	0.001454514	2.328706403
214486_x_at	CFLAR	8837	1.880228479	8.897898283	1.95E-07	3.97E-05	7.535052661
223058_at	FAM107B	83641	1.87915878	9.502227766	8.26E-08	2.41E-05	8.371636219
243894_at	SLC41A2	84102	1.878609595	5.740291188	3.63E-05	0.00143057	2.358600368
225381_at	MIR100HG	399959	1.872080583	4.695108844	0.00027354	0.005977549	0.342700052
205306_x_at	KMO	8564	1.870812698	6.87312148	4.78E-06	0.000364519	4.378736297
238769_at	NA	NA	1.868785032	3.443087449	0.003536409	0.036015215	-2.185719484
203992_s_at	KDM6A	7403	1.86428826	6.700627625	6.43E-06	0.000436488	4.083055745
220445_s_at	NA	NA	1.862086184	5.127466715	0.000116654	0.003224493	1.192219779
227176_at	SLC2A13	114134	1.860000026	8.620001162	2.94E-07	5.16E-05	7.134863369
232253_at	C5orf56	441108	1.857827076	5.932194991	2.54E-05	0.001127744	2.713639245
211654_x_at	HLA-DQB1	3119	1.857089529	6.591965252	7.78E-06	0.00050133	3.894574596
209757_s_at	MYCN	4613	1.856340228	9.298224204	1.10E-07	2.78E-05	8.094279766
223647_x_at	HSCB	150274	1.85571492	9.243601425	1.19E-07	2.92E-05	8.019152935
229264_at	NA	NA	1.852069652	7.001793185	3.84E-06	0.000309653	4.596488097
1556854_at	LOC283501	283501	1.851819157	8.952409019	1.80E-07	3.75E-05	7.612386678
225291_at	PNPT1	87178	1.850109558	6.136428691	1.75E-05	0.0008628	3.085845707
200921_s_at	BTG1	694	1.845925622	9.724126913	6.08E-08	2.03E-05	8.667638233
224325_at	FZD8	8325	1.843351218	4.609060661	0.000324907	0.006710594	0.171422029
209939_x_at	CFLAR	8837	1.839574249	6.50047922	9.13E-06	0.000554061	3.73455903
217767_at	C3	718	1.838532988	3.615226299	0.002476519	0.028033882	-1.83715429
216598_s_at	CCL2	6347	1.837928462	2.307463052	0.035409451	0.17375801	-4.383625593
218280_x_at	NA	NA	1.835714248	9.715328548	6.16E-08	2.04E-05	8.65601286
204187_at	GMPR	2766	1.834186189	11.48147737	6.41E-09	5.56E-06	10.81777492
207160_at	IL12A	3592	1.83294375	4.198555921	0.000745637	0.012018778	-0.653468963
213361_at	TDRD7	23424	1.832779884	6.039838641	2.09E-05	0.000976554	2.910547874
230795_at	NA	NA	1.831057524	7.025988284	3.69E-06	0.000300613	4.637165691
220467_at	NA	NA	1.830857073	3.971158534	0.001188126	0.016872925	-1.114308667
213537_at	HLA-DPA1	3113	1.827234988	7.241596086	2.57E-06	0.000237978	4.995918611
204998_s_at	ATF5	22809	1.825674264	6.371315223	1.15E-05	0.000649777	3.506580076
1552701_a_at	CARD16	114769	1.823376085	3.950321688	0.001240143	0.017350258	-1.15661276
213932_x_at	HLA-A	3105	1.821948275	7.305961078	2.31E-06	0.000219099	5.101719145
217995_at	SQRDL	58472	1.819782788	5.886102866	2.77E-05	0.001194751	2.62882913
212470_at	SPAG9	9043	1.819158359	9.375976883	9.85E-08	2.64E-05	8.200587117
212998_x_at	HLA-DQB1	3119	1.812007663	6.555720095	8.29E-06	0.00052189	3.831324321
225168_at	FRMD4A	55691	1.810609632	7.109481804	3.20E-06	0.000271316	4.776887588
235146_at	TMCC3	57458	1.801829403	4.763273292	0.000238813	0.005427908	0.477901258
210985_s_at	SP100	6672	1.800845127	5.774949022	3.40E-05	0.001368867	2.423095088
242005_at	LINC00973	100506377	1.794958829	6.371935284	1.15E-05	0.000649777	3.507680258
240407_at	LOC100126784	100126784	1.794531685	6.350766141	1.19E-05	0.000668977	3.470088199
207304_at	ZNF45	7596	1.793583461	5.922849017	2.59E-05	0.001140424	2.69646644
1566698_at	NA	NA	1.7928744	8.98590707	1.72E-07	3.66E-05	7.659722752
205122_at	NA	NA	1.792662787	5.447675858	6.30E-05	0.002091614	1.807657079
201858_s_at	SRGN	5552	1.792655782	2.673912291	0.017126918	0.106616676	-3.704750032
237105_at	NA	NA	1.789845533	9.354532059	1.02E-07	2.68E-05	8.171340529
201531_at	ZFP36	7538	1.789842162	5.788459053	3.32E-05	0.001342665	2.448191446
227266_s_at	FYB	2533	1.78859092	7.540577326	1.57E-06	0.000167855	5.482356107
227066_at	MOB3C	148932	1.788102953	4.548418316	0.000366968	0.007261489	0.050331447
227808_at	DNAJC15	29103	1.784977496	9.450790943	8.87E-08	2.50E-05	8.302180814
230493_at	SHISA2	387914	1.78439908	6.455493119	9.89E-06	0.000587465	3.655430626
218435_at	DNAJC15	29103	1.782460884	8.985447137	1.72E-07	3.66E-05	7.659073784
202668_at	EFNB2	1948	1.778526051	2.663402341	0.017493213	0.108121344	-3.724761537
208306_x_at	NA	NA	1.777317218	8.312183434	4.67E-07	7.40E-05	6.679771472
209239_at	NFKB1	4790	1.770779722	8.923557181	1.88E-07	3.86E-05	7.571501915
210563_x_at	CFLAR	8837	1.769309103	6.081507789	1.93E-05	0.000930383	2.986333801
216379_x_at	CD24	100133941	1.768312565	6.313846989	1.27E-05	0.000698756	3.404372952
203828_s_at	IL32	9235	1.768217461	2.937526952	0.010026212	0.07400282	-3.19465652
239629_at	CFLAR	8837	1.767278443	3.940128298	0.001266424	0.017559577	-1.1773109
210385_s_at	ERAP1	51752	1.765475161	7.88618198	9.04E-07	0.000114974	6.028877026
204563_at	SELL	6402	1.76483102	3.899092719	0.001378054	0.018728583	-1.260651887
225544_at	TBX3	6926	1.757092408	9.254135012	1.17E-07	2.91E-05	8.033669193
237411_at	ADAMTS6	11174	1.751835717	2.852063241	0.011937405	0.083143645	-3.361611795
237460_x_at	C14orf182	283551	1.751431572	4.855345878	0.00019896	0.004746124	0.659809474
231769_at	FBXO6	26270	1.747760611	5.808293708	3.20E-05	0.00131058	2.484991163
207147_at	DLX2	1746	1.747163369	9.096627356	1.46E-07	3.41E-05	7.815172925
232792_at	TRIM69	140691	1.746174673	6.505881907	9.04E-06	0.000552101	3.7440424
230314_at	NA	NA	1.74602668	4.128451971	0.000860489	0.013320275	-0.795337839
230380_at	THAP2	83591	1.74474443	4.116654879	0.000881515	0.013584233	-0.81923202
266_s_at	CD24	100133941	1.74198539	6.570374895	8.08E-06	0.000514308	3.856920884
200798_x_at	MCL1	4170	1.738128696	7.654596127	1.31E-06	0.000148319	5.664514631
229292_at	EPB41L5	57669	1.735139845	6.673634314	6.74E-06	0.000453069	4.036394262
235299_at	SLC41A2	84102	1.733245937	4.24719249	0.000675236	0.011221431	-0.555179812
243813_at	LINC00968	100507632	1.732886872	4.270864383	0.000643459	0.010842211	-0.507386276
210285_x_at	WTAP	9589	1.732738418	8.044523952	7.05E-07	9.72E-05	6.273710609
227405_s_at	FZD8	8325	1.732639444	4.887931043	0.000186553	0.004577994	0.723983383
218066_at	SLC12A7	10723	1.732432177	6.738879585	6.02E-06	0.0004189	4.14899812
232267_at	GPR133	283383	1.732254992	9.048222496	1.57E-07	3.50E-05	7.747402932
230000_at	RNF213	57674	1.731883069	4.826873921	0.000210495	0.004943477	0.603647453
220882_at	NA	NA	1.729894405	6.879605911	4.73E-06	0.000362013	4.38976737
214933_at	CACNA1A	773	1.729301468	4.767647573	0.000236746	0.005395607	0.486562404
232829_at	OR52K3P	390035	1.726417783	6.348670142	1.19E-05	0.00067045	3.466362623
202686_s_at	AXL	558	1.726197895	9.017113981	1.64E-07	3.62E-05	7.703693354
208886_at	H1F0	3005	1.724294726	6.248064522	1.43E-05	0.000757436	3.286796226
225699_at	SNHG15	285958	1.722432156	6.394426109	1.10E-05	0.000637304	3.547548577
236193_at	HIST1H2BC	8347	1.72234807	4.975129651	0.00015712	0.004027454	0.895165939
215485_s_at	ICAM1	3383	1.721062747	3.151988359	0.00645383	0.054715947	-2.770371475
201428_at	CLDN4	1364	1.712832539	6.281813305	1.35E-05	0.000728283	3.347194926
229127_at	JAM2	58494	1.710449125	4.472794613	0.000427344	0.008054139	-0.101087534
209409_at	GRB10	2887	1.709463371	9.975872138	4.33E-08	1.62E-05	8.996444889
204194_at	BACH1	571	1.708676975	6.49700828	9.19E-06	0.000556843	3.728464237
225863_s_at	C19orf12	83636	1.708550472	8.869599077	2.03E-07	4.10E-05	7.494755269
217497_at	TYMP	1890	1.707983973	4.484577206	0.000417307	0.00792507	-0.07746669
201137_s_at	HLA-DPB1	3115	1.705199034	6.489552303	9.31E-06	0.000561326	3.715366029
1553574_at	IFNE	338376	1.705136899	4.501976537	0.000402925	0.007721663	-0.042605036
203725_at	GADD45A	1647	1.702390385	6.39501499	1.10E-05	0.000637304	3.548591476
202435_s_at	CYP1B1	1545	1.700680166	5.456084707	6.20E-05	0.002074835	1.823646317
239835_at	KBTBD8	84541	1.700456695	6.502784057	9.09E-06	0.000553033	3.738605241
201641_at	BST2	684	1.698767642	6.839015106	5.07E-06	0.000378804	4.320615367
201626_at	INSIG1	3638	1.698067718	7.204491635	2.73E-06	0.000245238	4.934657354
217456_x_at	HLA-E	3133	1.696538097	7.161558557	2.93E-06	0.000257539	4.863525443
209771_x_at	CD24	100133941	1.695842441	5.951836471	2.45E-05	0.001098439	2.74968984
203507_at	CD68	968	1.694718317	4.52568673	0.000384138	0.007482273	0.004863617
232112_at	RALGPS2	55103	1.692702426	6.815569259	5.28E-06	0.000387734	4.280563212
204211_x_at	EIF2AK2	5610	1.690095586	6.115462763	1.82E-05	0.000889237	3.04790779
244749_at	NA	NA	1.689987105	10.00713153	4.15E-08	1.61E-05	9.036762093
218469_at	GREM1	26585	1.686761092	5.435995485	6.44E-05	0.002111254	1.78543205
242963_at	SGMS2	166929	1.683533997	7.568622929	1.50E-06	0.000162919	5.527332747
220979_s_at	ST6GALNAC5	81849	1.682802379	4.35377888	0.00054369	0.009592207	-0.340236335
202863_at	SP100	6672	1.682610307	7.31575391	2.27E-06	0.000216711	5.117764103
221044_s_at	NA	NA	1.682203107	4.982062867	0.000154996	0.003986478	0.908741748
238654_at	VSIG10L	147645	1.681001799	6.900582161	4.56E-06	0.000352226	4.425409611
202695_s_at	STK17A	9263	1.680794195	8.300488242	4.75E-07	7.47E-05	6.66223164
1558846_at	PNLIPRP3	119548	1.679934351	11.04491315	1.09E-08	7.96E-06	10.31407747
1559125_at	NA	NA	1.677957127	4.784350413	0.000229018	0.005258557	0.519617251
213338_at	TMEM158	25907	1.675955407	10.51664074	2.13E-08	1.15E-05	9.678430155
225167_at	FRMD4A	55691	1.673756659	8.100013734	6.47E-07	9.14E-05	6.358694447
202906_s_at	NBN	4683	1.673683067	8.391539218	4.14E-07	6.78E-05	6.798300316
228695_at	C8orf46	254778	1.670155007	9.036528456	1.60E-07	3.53E-05	7.730986321
201762_s_at	PSME2	5721	1.666016804	7.787040449	1.06E-06	0.000128833	5.87381198
219284_at	HSPBAP1	79663	1.665410984	8.489872361	3.57E-07	6.06E-05	6.944008301
226310_at	RICTOR	253260	1.664271367	6.228472392	1.48E-05	0.000777653	3.251658172
229625_at	GBP5	115362	1.664229914	4.56387912	0.000355742	0.007119388	0.081232453
217371_s_at	IL15	3600	1.661479171	5.549203926	5.19E-05	0.001834151	2.000098234
212380_at	CMTR1	23070	1.66040646	7.955759369	8.10E-07	0.000106264	6.136886237
204820_s_at	NA	NA	1.660168182	6.782570572	5.58E-06	0.000399651	4.224056916
235331_x_at	PCGF5	84333	1.659172423	5.014080843	0.000145562	0.003807944	0.97136726
205943_at	TDO2	6999	1.657321492	4.557166246	0.000360572	0.007179273	0.06781804
209508_x_at	CFLAR	8837	1.656393984	7.289303358	2.37E-06	0.000222786	5.074394898
221903_s_at	CYLD	1540	1.656287113	7.448273623	1.83E-06	0.00018394	5.333540623
202765_s_at	FBN1	2200	1.653954426	5.768417212	3.44E-05	0.001377366	2.410952586
215990_s_at	BCL6	604	1.652328369	8.931035053	1.86E-07	3.84E-05	7.58210867
32069_at	N4BP1	9683	1.651592211	11.0840989	1.04E-08	7.68E-06	10.36007123
203821_at	HBEGF	1839	1.645764274	5.396114005	6.95E-05	0.002238536	1.709415555
221978_at	HLA-F	3134	1.644979091	7.475147063	1.75E-06	0.000179348	5.376991973
236692_at	NA	NA	1.641982621	7.125399187	3.12E-06	0.000267499	4.803410173
229872_s_at	NA	NA	1.640939299	6.780889593	5.60E-06	0.000399764	4.221174209
201625_s_at	INSIG1	3638	1.640886138	5.359873635	7.45E-05	0.002348131	1.640164376
220091_at	SLC2A6	11182	1.640479386	4.592470164	0.000335898	0.00685039	0.138324632
219885_at	SLFN12	55106	1.639511216	8.021220655	7.32E-07	9.90E-05	6.237895184
224336_s_at	DUSP16	80824	1.639419859	7.197482211	2.76E-06	0.000247308	4.923062208
205932_s_at	MSX1	4487	1.638405628	5.575714137	4.94E-05	0.001771991	2.050125191
209480_at	HLA-DQB1	3119	1.63838728	5.153235244	0.000110954	0.003107789	1.242205638
207181_s_at	CASP7	840	1.636412118	8.988865196	1.71E-07	3.66E-05	7.663896043
223395_at	ABI3BP	25890	1.636355597	6.310634809	1.28E-05	0.000700668	3.398646074
1564378_a_at	NA	NA	1.634993367	2.999921944	0.008823257	0.067821111	-3.071942805
209640_at	PML	5371	1.634108461	5.196792465	0.000101964	0.00292438	1.326520418
221827_at	RBCK1	10616	1.632527798	5.250345703	9.19E-05	0.002703855	1.429874277
208485_x_at	CFLAR	8837	1.632363471	7.642704786	1.33E-06	0.00014963	5.645602549
225636_at	STAT2	6773	1.632155829	7.477323669	1.74E-06	0.000179348	5.380506802
218746_at	TAPBPL	55080	1.624579166	4.277469423	0.000634867	0.010743229	-0.494056205
205842_s_at	JAK2	3717	1.621271062	10.03763742	3.98E-08	1.59E-05	9.075999819
1559064_at	NUP153	9972	1.620370782	5.768861938	3.44E-05	0.001377234	2.411779507
1552323_s_at	FAM122C	159091	1.618422044	5.344692611	7.67E-05	0.002386683	1.611106107
209770_at	BTN3A1	11119	1.61564314	7.744619633	1.13E-06	0.000134545	5.807043539
1568609_s_at	NA	NA	1.613286953	8.016659643	7.37E-07	9.92E-05	6.230876518
230025_at	GJD3	125111	1.609732017	7.359679254	2.11E-06	0.000205882	5.189564105
227753_at	TMEM139	135932	1.609690405	2.867349457	0.011571266	0.081379098	-3.331851858
36564_at	RNF19B	127544	1.609234909	6.28661095	1.34E-05	0.000724187	3.355767792
224414_s_at	CARD6	84674	1.607527684	7.945247425	8.24E-07	0.000106752	6.12061087
219235_s_at	PHACTR4	65979	1.605956117	8.282920404	4.88E-07	7.58E-05	6.635849732
223834_at	CD274	29126	1.603838465	2.650248972	0.017962274	0.110037796	-3.749766795
211180_x_at	NA	NA	1.602310077	9.949898789	4.48E-08	1.67E-05	8.962860242
201627_s_at	INSIG1	3638	1.602029668	7.412723608	1.94E-06	0.000193181	5.275902144
38037_at	HBEGF	1839	1.600276521	5.673184374	4.11E-05	0.00155735	2.233257759
204897_at	PTGER4	5734	1.598059401	4.423842956	0.000471761	0.008626601	-0.199331172
1555491_a_at	C19orf66	55337	1.596837534	7.014724989	3.76E-06	0.000304294	4.61824001
1559965_at	ZFHX4-AS1	100192378	1.595748009	4.977140558	0.000156501	0.004013462	0.899104
228701_at	C8orf46	254778	1.592945455	4.99514633	0.000151067	0.003916147	0.934345943
1567703_at	NA	NA	1.590351424	2.717865032	0.015673636	0.100263958	-3.620766249
228714_at	NA	NA	1.58740945	8.171379225	5.80E-07	8.49E-05	6.467373825
205780_at	BIK	638	1.586839029	7.605442355	1.42E-06	0.00015538	5.586210931
202702_at	TRIM26	7726	1.586043657	8.858579015	2.07E-07	4.11E-05	7.479035242
225899_x_at	NA	NA	1.578194644	5.865275874	2.88E-05	0.001221392	2.590410377
206969_at	NA	NA	1.578096312	3.485635929	0.003238292	0.033892345	-2.099699675
200868_s_at	RNF114	55905	1.577998301	7.466894978	1.77E-06	0.000180089	5.363660211
235742_at	RHOC	389	1.57571508	5.36557215	7.37E-05	0.002328003	1.651064547
224916_at	TMEM173	340061	1.575384529	5.479225966	5.93E-05	0.002003818	1.867601882
1557197_a_at	LGALS3	3958	1.57493492	3.77959163	0.001763165	0.021981449	-1.50342619
206685_at	HCG4	54435	1.573789731	8.625684666	2.91E-07	5.14E-05	7.143148425
201466_s_at	JUN	3725	1.573099589	4.607463551	0.000325949	0.006722474	0.168236874
235084_x_at	TRIM38	10475	1.56993319	4.712780174	0.000264067	0.005828779	0.377792134
1555167_s_at	NAMPT	10135	1.569798008	6.819655704	5.24E-06	0.000386095	4.287549759
203568_s_at	TRIM38	10475	1.569244576	5.749373946	3.57E-05	0.001413674	2.375518295
211143_x_at	NR4A1	3164	1.568867194	10.75779888	1.56E-08	1.03E-05	9.972249847
233476_at	NA	NA	1.568849369	3.993087072	0.001135767	0.016294425	-1.069798047
1554283_at	CCRN4L	25819	1.568699614	5.747433148	3.58E-05	0.001416746	2.371904225
1563010_at	ITGB8	3696	1.568169311	3.511253572	0.003071056	0.032612022	-2.047859901
242667_at	NA	NA	1.567494868	5.176476413	0.00010606	0.003013232	1.287222081
222802_at	EDN1	1906	1.566821597	4.692093672	0.000275191	0.005994457	0.336709594
216231_s_at	B2M	567	1.566117077	9.087404023	1.48E-07	3.44E-05	7.802282334
235061_at	PPM1K	152926	1.565235422	8.264829689	5.02E-07	7.69E-05	6.608639145
201490_s_at	PPIF	10105	1.564472858	6.044383125	2.07E-05	0.000970149	2.918825091
225557_at	CSRNP1	64651	1.564437489	6.328319598	1.24E-05	0.000689932	3.430157239
221215_s_at	RIPK4	54101	1.562337873	7.715696427	1.19E-06	0.000139094	5.761375224
235116_at	TRAF1	7185	1.561965267	4.55187933	0.000364424	0.007225382	0.057250549
1553622_a_at	FSIP1	161835	1.561293332	7.544420563	1.56E-06	0.000167139	5.488526083
229158_at	WNK4	65266	1.561105551	7.219278734	2.67E-06	0.000241252	4.95909531
222549_at	CLDN1	9076	1.561020949	6.641053401	7.14E-06	0.000471833	3.979933008
209906_at	C3AR1	719	1.560507363	5.322590246	8.00E-05	0.002470969	1.568748119
228675_at	USP30-AS1	100131733	1.55757955	3.700534012	0.002075983	0.024777201	-1.664007007
204385_at	KYNU	8942	1.554527283	3.725252696	0.001972592	0.023880973	-1.613807153
203939_at	NT5E	4907	1.553454077	7.795157373	1.04E-06	0.000127715	5.886558973
236156_at	LIPA	3988	1.551609488	2.944906234	0.009875972	0.073255837	-3.180178119
1560960_at	NA	NA	1.550032241	6.993640937	3.89E-06	0.000313497	4.582763185
239777_at	C14orf182	283551	1.546790643	4.564849048	0.000355049	0.007108131	0.083170366
218468_s_at	GREM1	26585	1.546735148	5.272625151	8.81E-05	0.002625677	1.472769761
210147_at	ART3	419	1.543427967	3.207085036	0.005760566	0.050637099	-2.660355119
206648_at	ZNF571	51276	1.542529489	5.70282053	3.89E-05	0.001496541	2.288687493
219584_at	PLA1A	51365	1.537635991	5.192998838	0.000102716	0.002940327	1.319185945
1552538_a_at	KIF6	221458	1.536980168	5.956071649	2.43E-05	0.001092612	2.757456151
1565913_at	NA	NA	1.536045098	3.30494552	0.004706234	0.044098256	-2.464136879
235318_at	FBN1	2200	1.535121258	5.534166408	5.34E-05	0.001870626	1.971680121
203130_s_at	KIF5C	3800	1.533670978	6.585590941	7.86E-06	0.000505761	3.883464791
206576_s_at	CEACAM1	634	1.532489814	4.293244426	0.000614818	0.010488357	-0.462229608
243465_at	NA	NA	1.532339186	6.351087245	1.19E-05	0.000668977	3.470658897
221653_x_at	APOL2	23780	1.531645565	6.002648562	2.23E-05	0.001028521	2.842701371
214056_at	MCL1	4170	1.53087463	5.394860755	6.96E-05	0.002239946	1.707023509
229430_at	C8orf46	254778	1.529518589	9.271845884	1.14E-07	2.87E-05	8.058045561
239669_at	NA	NA	1.526652946	4.218535217	0.000715854	0.01167989	-0.613078562
209644_x_at	CDKN2A	1029	1.523674541	5.669867659	4.14E-05	0.001563239	2.227047007
208653_s_at	CD164	8763	1.523441388	6.125700066	1.78E-05	0.000878163	3.066440029
224503_s_at	ZCCHC2	54877	1.522324802	8.043536364	7.07E-07	9.72E-05	6.272194273
202081_at	IER2	9592	1.521872887	6.457218122	9.85E-06	0.000586952	3.65847022
208180_s_at	NA	NA	1.520760066	3.379212244	0.004036151	0.039519444	-2.314636835
226281_at	DNER	92737	1.520459145	6.31213636	1.28E-05	0.00069949	3.40132332
203140_at	BCL6	604	1.519775344	9.629804939	6.92E-08	2.20E-05	8.542533301
232785_at	RGAG1	57529	1.519471249	5.487719117	5.83E-05	0.001988761	1.883716803
231343_at	NA	NA	1.518262658	3.866512558	0.001473734	0.019576383	-1.326834535
237003_at	BEST3	144453	1.516546182	6.837162519	5.08E-06	0.000378804	4.317453526
213831_at	NA	NA	1.515630757	4.629235821	0.000312037	0.006559261	0.21163898
214472_at	NA	NA	1.514353935	3.986141412	0.001152093	0.016472459	-1.083895194
219609_at	WDR25	79446	1.514110985	6.670335785	6.78E-06	0.000454428	4.03068507
34689_at	TREX1	11277	1.512848472	6.020801059	2.16E-05	0.001003381	2.875841618
1562785_at	NA	NA	1.512100951	6.164402563	1.66E-05	0.000837377	3.136367155
218319_at	PELI1	57162	1.510754329	6.136495952	1.75E-05	0.0008628	3.085967315
1567702_at	NA	NA	1.510741019	2.315426817	0.034865082	0.171904444	-4.369338609
235152_at	NA	NA	1.510639953	8.376069341	4.24E-07	6.85E-05	6.775260085
206741_at	SSUH2	51066	1.510412856	4.639135094	0.000305915	0.006471598	0.231359182
1552394_a_at	ENTHD1	150350	1.50878556	5.19866399	0.000101595	0.002923541	1.330138129
202076_at	BIRC2	329	1.505404063	6.739722155	6.01E-06	0.000418823	4.150448232
226823_at	PHACTR4	65979	1.504876287	8.988875291	1.71E-07	3.66E-05	7.663910283
1563076_x_at	NA	NA	1.503168428	3.47958691	0.003279092	0.03421457	-2.111935306
222512_at	NUB1	51667	1.50239611	4.835513878	0.000206923	0.004880731	0.620698755
236898_at	NA	NA	1.501569355	4.219438789	0.000714536	0.011669355	-0.611252354
206633_at	CHRNA1	1134	1.497074677	3.652427646	0.002293093	0.026528742	-1.761670008
207978_s_at	NR4A3	8013	1.494925627	3.229457261	0.005500578	0.049157259	-2.615583767
223454_at	CXCL16	58191	1.494870041	4.062855368	0.00098423	0.01471903	-0.928264843
209457_at	DUSP5	1847	1.494697401	5.83473151	3.04E-05	0.00127056	2.533957803
210015_s_at	MAP2	4133	1.494133544	6.712521769	6.30E-06	0.000431865	4.103582762
210091_s_at	DTNA	1837	1.493966444	7.086138627	3.33E-06	0.000279269	4.7379255
1554097_a_at	MIR31HG	554202	1.49197592	5.853681399	2.94E-05	0.001240895	2.568996465
219540_at	ZNF267	10308	1.491197065	6.239215818	1.45E-05	0.000766447	3.270933077
236313_at	CDKN2B	1030	1.490630203	4.930452376	0.00017155	0.004302524	0.807559512
243454_at	NA	NA	1.488970778	3.388162998	0.003962094	0.039024945	-2.296589146
213872_at	NA	NA	1.486761915	11.30517026	7.93E-09	6.38E-06	10.61664235
218093_s_at	ANKRD10	55608	1.486249884	9.578576194	7.43E-08	2.30E-05	8.474143188
1557779_at	NA	NA	1.485766364	3.346942217	0.00431478	0.041440422	-2.379652781
235518_at	SLC8A1	6546	1.482544312	9.185336181	1.29E-07	3.11E-05	7.93861007
209788_s_at	ERAP1	51752	1.482128662	6.68491342	6.61E-06	0.000445243	4.055904542
225414_at	RNF149	284996	1.481673909	8.789626104	2.29E-07	4.41E-05	7.380320497
217299_s_at	NBN	4683	1.481383021	8.532072786	3.35E-07	5.78E-05	7.006146618
1554140_at	WDR78	79819	1.481012287	3.952635822	0.001234254	0.017298852	-1.151914065
240572_s_at	LOC374443	374443	1.478286893	5.90999435	2.65E-05	0.001158882	2.672826684
220987_s_at	NA	NA	1.475755488	5.883106894	2.78E-05	0.001196677	2.623306278
211889_x_at	CEACAM1	634	1.4744415	4.507657766	0.000398339	0.007663333	-0.031227033
227599_at	MB21D2	151963	1.472727778	7.482861371	1.73E-06	0.000178784	5.389446162
229138_at	PARP11	57097	1.471475389	4.814133227	0.000215877	0.005035445	0.578489532
235337_at	SERTAD4	56256	1.469935136	5.384218049	7.11E-05	0.002272639	1.686702025
229695_at	NA	NA	1.468580851	8.113429228	6.34E-07	9.05E-05	6.379177333
32088_at	BLZF1	8548	1.46773262	5.729394312	3.70E-05	0.001446265	2.338288585
227935_s_at	PCGF5	84333	1.465076923	4.614652591	0.000321287	0.006669077	0.182572432
205656_at	PCDH17	27253	1.464930504	5.773854131	3.41E-05	0.001368867	2.421060114
206748_s_at	SPAG9	9043	1.464546604	7.231997417	2.61E-06	0.000239602	4.980089726
203840_at	BLZF1	8548	1.464353088	5.54853693	5.20E-05	0.001835281	1.998838364
224269_at	KRTAP4-12	83755	1.464293969	4.182473913	0.000770525	0.01230543	-0.685994523
1557116_at	APOL6	80830	1.462157246	3.829740978	0.001589817	0.020606337	-1.401540074
219257_s_at	SPHK1	8877	1.460951026	9.408160027	9.42E-08	2.59E-05	8.244373527
224209_s_at	GDA	9615	1.458468593	10.54680346	2.05E-08	1.14E-05	9.71552053
208394_x_at	ESM1	11082	1.458108251	3.599251954	0.002559737	0.02860867	-1.869554349
228181_at	SLC30A1	7779	1.456105852	7.371321444	2.07E-06	0.000203792	5.208548042
209846_s_at	BTN3A2	11118	1.454967078	5.609833458	4.63E-05	0.00168912	2.114374473
209897_s_at	SLIT2	9353	1.454583137	6.387437141	1.12E-05	0.000641198	3.53516741
208960_s_at	KLF6	1316	1.452523616	5.928844858	2.56E-05	0.001131046	2.707484929
1556067_a_at	KDM6B	23135	1.45247634	5.722759242	3.75E-05	0.001457154	2.32591291
216226_at	TAF4B	6875	1.451774489	4.86011922	0.00019709	0.004722136	0.669217016
200814_at	PSME1	5720	1.451753354	7.461019174	1.79E-06	0.000180899	5.354161572
209829_at	FAM65B	9750	1.450936133	6.025588631	2.14E-05	0.000997145	2.884574356
207992_s_at	AMPD3	272	1.448447237	3.641055076	0.00234767	0.026977478	-1.784749968
232311_at	B2M	567	1.446721339	4.457298546	0.000440922	0.008239036	-0.132168581
202841_x_at	OGFR	11054	1.444755656	6.875850281	4.76E-06	0.000363541	4.383379175
207767_s_at	EGR4	1961	1.443678179	3.373551905	0.004083695	0.039820938	-2.326046849
237326_at	LINC00310	114036	1.443031792	4.04317739	0.001024766	0.015153293	-0.968169715
205671_s_at	HLA-DOB	3112	1.442608712	4.869749232	0.000193374	0.004682339	0.688189222
1553696_s_at	ZNF569	148266	1.442191917	5.07686849	0.000128742	0.00347433	1.093845362
238790_at	LOC374443	374443	1.44216304	5.441246877	6.37E-05	0.00210557	1.79542639
201489_at	PPIF	10105	1.440387441	5.796184243	3.27E-05	0.001330418	2.462530596
231035_s_at	OTUD1	220213	1.439271495	3.683131373	0.002152028	0.025374626	-1.699342658
205170_at	STAT2	6773	1.437980807	6.779054298	5.62E-06	0.000400508	4.218026399
228250_at	FNIP1	96459	1.437826867	5.355474028	7.51E-05	0.002358009	1.63174598
206110_at	HIST1H3H	8357	1.437436144	4.548250777	0.000367092	0.007261489	0.049996487
1562283_at	NA	NA	1.437173786	2.366899834	0.031531822	0.160626327	-4.276443894
233834_at	NA	NA	1.437069395	5.27575362	8.75E-05	0.002613916	1.478788274
215071_s_at	HIST1H2AC	8334	1.435959598	5.824387512	3.10E-05	0.001284541	2.514810677
205727_at	TEP1	7011	1.434467824	6.453965777	9.91E-06	0.000588127	3.652738966
235574_at	GBP4	115361	1.434262915	3.111405756	0.007016574	0.05805153	-2.851167722
225540_at	MAP2	4133	1.432872773	3.878751038	0.001437029	0.019295076	-1.301972428
216074_x_at	WWC1	23286	1.43141703	6.059338227	2.01E-05	0.000955518	2.946043372
222062_at	IL27RA	9466	1.429202133	3.796696298	0.001701996	0.021527496	-1.468676104
1555355_a_at	ETS1	2113	1.428513743	4.841182918	0.000204614	0.00484717	0.631882747
201646_at	SCARB2	950	1.42806667	8.532620274	3.35E-07	5.78E-05	7.006951224
203127_s_at	SPTLC2	9517	1.427398269	7.762705548	1.10E-06	0.000132447	5.835540738
231940_at	ZNF529	57711	1.426978237	4.281069623	0.000630234	0.010684661	-0.486791433
228842_at	NA	NA	1.426868604	5.050023452	0.000135674	0.003613235	1.041533748
209941_at	RIPK1	8737	1.426327163	9.377264914	9.83E-08	2.64E-05	8.202341956
204803_s_at	RRAD	6236	1.423913345	4.957679573	0.000162601	0.004136118	0.860974143
234987_at	SAMHD1	25939	1.422702795	4.805526182	0.000219593	0.005102533	0.56148481
227260_at	NA	NA	1.42245702	4.881962195	0.000188764	0.00461351	0.712236406
222868_s_at	IL18BP	10068	1.419843515	3.79212308	0.001718137	0.021659942	-1.47796724
229720_at	BAG1	573	1.419728044	6.403944206	1.08E-05	0.000630361	3.56439884
223253_at	EPDR1	54749	1.418537153	4.05826242	0.000993543	0.014838017	-0.937577767
211530_x_at	HLA-G	3135	1.417785349	5.09719544	0.000123738	0.003369203	1.133400944
211138_s_at	KMO	8564	1.417655519	5.168011517	0.000107816	0.003042232	1.270833573
205749_at	CYP1A1	1543	1.416495083	4.474039656	0.000426272	0.008044016	-0.098591075
210663_s_at	KYNU	8942	1.414736516	2.809652817	0.01301326	0.088341199	-3.443931607
201010_s_at	TXNIP	10628	1.411655868	8.664845578	2.75E-07	5.01E-05	7.200119922
207938_at	PI15	51050	1.411390852	4.649841162	0.000299432	0.006377649	0.25267692
231876_at	TRIM56	81844	1.41053877	7.54539848	1.56E-06	0.000167139	5.490095708
201041_s_at	DUSP1	1843	1.409351791	5.778709414	3.38E-05	0.001362195	2.430082936
1565821_at	NA	NA	1.402901034	6.660615558	6.90E-06	0.000460416	4.013851826
211075_s_at	CD47	961	1.400244849	8.008520602	7.46E-07	1.00E-04	6.218344728
227704_at	C19orf12	83636	1.399069994	9.079950269	1.50E-07	3.45E-05	7.791857124
205257_s_at	AMPH	273	1.398642056	7.582031641	1.47E-06	0.000160083	5.548796903
204475_at	MMP1	4312	1.393270314	3.369542478	0.004117708	0.040049096	-2.334127504
243312_at	NA	NA	1.393182101	5.028176802	0.000141598	0.003729439	0.998902317
202708_s_at	HIST2H2BE	8349	1.390897855	4.221017548	0.000712239	0.011655693	-0.608061629
235629_at	NA	NA	1.389182495	3.623198366	0.002436009	0.027681158	-1.820981803
210218_s_at	SP100	6672	1.38902517	5.070854025	0.000130263	0.003510167	1.082132371
244322_at	LOC646329	646329	1.388487234	4.130734482	0.000856479	0.01327701	-0.790715414
218368_s_at	TNFRSF12A	51330	1.387421797	8.085469208	6.62E-07	9.28E-05	6.336459954
231215_at	NA	NA	1.387101663	4.934652573	0.000170137	0.004276898	0.815804679
232535_at	NA	NA	1.385821292	3.221426818	0.005592535	0.049614368	-2.631660575
214447_at	ETS1	2113	1.385789977	5.162738453	0.000108925	0.003065087	1.260620351
1552422_at	C10orf25	220979	1.38517774	5.302927978	8.31E-05	0.002531896	1.531015446
208650_s_at	CD24	100133941	1.384699274	4.843520966	0.000203669	0.004833167	0.636494346
1555403_a_at	CDH19	28513	1.384075823	5.261462	9.00E-05	0.002666555	1.451284477
243999_at	SLFN5	162394	1.383802403	7.617749904	1.39E-06	0.00015356	5.605849286
202145_at	LY6E	4061	1.383703691	6.049721909	2.05E-05	0.000965563	2.9285453
1568126_at	ANXA2	302	1.383265516	4.878368747	0.000190109	0.004631995	0.705162548
213103_at	STARD13	90627	1.383203555	6.673469529	6.75E-06	0.000453069	4.036109086
202625_at	LYN	4067	1.382395481	5.314319454	8.13E-05	0.002494898	1.552881974
211012_s_at	PML	5371	1.381478058	4.635151729	0.000308363	0.006507005	0.223425005
213857_s_at	CD47	961	1.380917145	6.756737103	5.84E-06	0.000410874	4.179709876
218694_at	ARMCX1	51309	1.380584597	6.721215529	6.21E-06	0.000427014	4.118573536
242458_at	RALGPS2	55103	1.380429535	4.787506802	0.000227588	0.0052371	0.525860679
234942_s_at	NA	NA	1.379677263	5.374128122	7.25E-05	0.002305878	1.667422818
222631_at	NA	NA	1.378891514	5.676137207	4.09E-05	0.0015514	2.238785875
226279_at	PRSS23	11098	1.378231497	5.421249309	6.62E-05	0.002151349	1.757348572
226436_at	RASSF4	83937	1.378130086	3.397905928	0.00388302	0.0385237	-2.276937474
211756_at	PTHLH	5744	1.377974101	5.480460329	5.92E-05	0.002003818	1.869944545
202086_at	MX1	4599	1.376629813	3.811892199	0.00164945	0.021106444	-1.437803091
221596_s_at	RBM48	84060	1.375011049	5.519155343	5.50E-05	0.001901019	1.943282462
231756_at	ZP4	57829	1.373556708	4.021638158	0.001071082	0.015637757	-1.011862348
202936_s_at	SOX9	6662	1.3735396	4.065971444	0.000977962	0.014649332	-0.921946899
230163_at	GFRA1	2674	1.373364488	3.921823479	0.001315042	0.018047169	-1.214483996
201859_at	SRGN	5552	1.372828788	2.295944642	0.036210915	0.176392708	-4.404248184
1556178_x_at	TAF8	129685	1.372022001	6.963688952	4.10E-06	0.000326477	4.532254163
236704_at	NA	NA	1.371639607	4.705348801	0.000268009	0.00588727	0.363038277
205739_x_at	ZNF107	51427	1.370860162	4.641881703	0.000304238	0.006457378	0.236829145
204802_at	RRAD	6236	1.37016544	4.784177422	0.000229097	0.005258557	0.519275042
208523_x_at	NA	NA	1.368071952	6.738033633	6.03E-06	0.000418981	4.147542084
205239_at	NA	NA	1.363254512	3.235117062	0.005436669	0.04874588	-2.604248806
235456_at	NA	NA	1.3632263	5.346288893	7.64E-05	0.002381925	1.614162936
211924_s_at	PLAUR	5329	1.362192898	5.187885503	0.000103739	0.002963401	1.309297282
201009_s_at	TXNIP	10628	1.362003711	9.567590382	7.54E-08	2.30E-05	8.459436422
229947_at	PI15	51050	1.361695096	4.82262661	0.000212274	0.004974734	0.595262467
212418_at	ELF1	1997	1.361560247	8.16644247	5.84E-07	8.54E-05	6.459878191
206707_x_at	FAM65B	9750	1.360931622	5.762653869	3.48E-05	0.001384127	2.400233807
229105_at	GPR39	2863	1.360106326	3.246057281	0.005315213	0.04804917	-2.582329148
227129_x_at	LINC01000	402483	1.359603359	4.98394401	0.000154425	0.003980104	0.912424277
1552378_s_at	RDH10	157506	1.359276933	5.867892157	2.86E-05	0.001219287	2.595239834
217604_at	NA	NA	1.359131331	6.484163347	9.40E-06	0.000563754	3.705894027
202071_at	SDC4	6385	1.358369424	6.814018085	5.29E-06	0.000388048	4.277910553
227486_at	NT5E	4907	1.357917918	6.319640473	1.26E-05	0.00069505	3.414698194
229676_at	MTPAP	55149	1.357669442	8.457458503	3.75E-07	6.30E-05	6.896120158
225142_at	JHDM1D	80853	1.357517501	4.854524263	0.000199283	0.004749698	0.658189959
213341_at	FEM1C	56929	1.354934485	6.170282149	1.65E-05	0.000830239	3.146971645
227015_at	ASPHD2	57168	1.35464775	6.008985857	2.21E-05	0.001021826	2.85427637
226663_at	NA	NA	1.35426549	5.29166532	8.49E-05	0.002561648	1.509380443
209732_at	CLEC2B	9976	1.35406068	6.790720032	5.51E-06	0.00039623	4.238026589
206382_s_at	BDNF	627	1.351348178	5.978778029	2.33E-05	0.00106021	2.799051451
201329_s_at	ETS2	2114	1.351220705	6.53032505	8.66E-06	0.000540553	3.786894785
208912_s_at	CNP	1267	1.349661677	6.488762259	9.32E-06	0.000561326	3.713977656
224973_at	FAM46A	55603	1.347994997	6.860046587	4.89E-06	0.000369167	4.356475223
216915_s_at	PTPN12	5782	1.347514185	4.116424451	0.000881931	0.013586812	-0.819698792
219253_at	TMEM185B	79134	1.346619244	5.900297711	2.69E-05	0.00117502	2.654979326
218154_at	GSDMD	79792	1.346190012	6.15187694	1.70E-05	0.000848172	3.11375937
238476_at	CREBRF	153222	1.345618247	5.483653278	5.88E-05	0.001995661	1.876003437
238794_at	SFR1	119392	1.345189468	5.32270604	8.00E-05	0.002470969	1.568970189
1552370_at	C4orf33	132321	1.345016801	4.504916885	0.000400545	0.007694933	-0.036715982
218909_at	RPS6KC1	26750	1.343734051	6.244674789	1.44E-05	0.000761164	3.280720747
210846_x_at	TRIM14	9830	1.341976687	5.521007044	5.48E-05	0.001898052	1.946787069
223217_s_at	NFKBIZ	64332	1.340953998	9.356066297	1.01E-07	2.68E-05	8.173434796
218558_s_at	MRPL39	54148	1.340741197	7.294924806	2.35E-06	0.000221595	5.083620407
1565743_at	NA	NA	1.340539223	3.478875896	0.003283921	0.034251886	-2.113373373
211794_at	FYB	2533	1.339494133	6.16042277	1.68E-05	0.000838981	3.129186358
213579_s_at	EP300	2033	1.339268342	8.195463735	5.58E-07	8.32E-05	6.503894624
210002_at	GATA6	2627	1.338978764	3.668298174	0.002219054	0.025924522	-1.729456195
218660_at	DYSF	8291	1.337911029	4.918820278	0.000175526	0.004381617	0.784715425
205807_s_at	TUFT1	7286	1.336638649	6.382207927	1.13E-05	0.000644477	3.525899091
203882_at	IRF9	10379	1.335867813	8.205767109	5.50E-07	8.26E-05	6.519494206
1556277_a_at	PAPD4	167153	1.335546754	2.727042081	0.015385598	0.098895325	-3.603172331
212942_s_at	KIAA1199	57214	1.334689905	3.906285672	0.001357791	0.018513018	-1.246041742
226989_at	RGMB	285704	1.334138478	6.532858382	8.62E-06	0.000538923	3.791331135
239364_at	ETV6	2120	1.33355585	8.833897244	2.14E-07	4.20E-05	7.443770412
206332_s_at	IFI16	3428	1.333491208	7.208521964	2.71E-06	0.000244399	4.941321211
225767_at	NA	NA	1.327614444	4.637093226	0.000307167	0.006491483	0.227292307
224806_at	TRIM25	7706	1.327164961	4.76560339	0.000237709	0.005410809	0.48251512
223983_s_at	C19orf12	83636	1.327009101	6.775532683	5.65E-06	0.00040196	4.211984923
211725_s_at	NA	NA	1.325583838	4.48339524	0.000418303	0.00793638	-0.079835735
218972_at	TTC17	55761	1.325219612	6.074232505	1.96E-05	0.000938905	2.973119541
219759_at	ERAP2	64167	1.324235049	6.91757945	4.43E-06	0.000345082	4.454244111
209604_s_at	GATA3	2625	1.323463095	4.367874364	0.000528369	0.00940078	-0.311862873
204780_s_at	FAS	355	1.322569251	4.966084628	0.000159937	0.004084339	0.877447179
205841_at	JAK2	3717	1.322286109	6.183177883	1.61E-05	0.000820832	3.17021328
209679_s_at	SMAGP	57228	1.321823858	3.626557347	0.002419141	0.027572758	-1.81416704
227566_at	NTM	50863	1.320732516	2.844246194	0.012128976	0.08404965	-3.376812465
203596_s_at	IFIT5	24138	1.3201054	4.909916789	0.000178634	0.004434612	0.767220341
202304_at	FNDC3A	22862	1.319357128	6.607472522	7.57E-06	0.000492567	3.921577654
211316_x_at	CFLAR	8837	1.318737388	5.699341234	3.91E-05	0.001502089	2.282186162
1552329_at	RBBP6	5930	1.318243209	5.531029866	5.37E-05	0.001875329	1.965748904
239250_at	ZNF542	147947	1.317912911	3.241550282	0.00536492	0.048360078	-2.591360813
210001_s_at	SOCS1	8651	1.31762581	4.871166736	0.000192833	0.00467131	0.690981062
237104_at	NA	NA	1.317073845	2.884578331	0.011171709	0.079614682	-3.298255255
239876_at	NA	NA	1.316674609	3.427963303	0.003648853	0.03678312	-2.216269133
202907_s_at	NBN	4683	1.315955248	7.952960518	8.14E-07	0.000106323	6.13255434
229461_x_at	NEGR1	257194	1.315362626	5.204958147	0.000100365	0.002895744	1.34230185
232195_at	GPR158	57512	1.31285175	5.289830549	8.52E-05	0.002566416	1.505854458
203758_at	CTSO	1519	1.312625299	5.829750195	3.07E-05	0.001277103	2.524739043
1569403_at	NA	NA	1.312495331	5.274540205	8.77E-05	0.002618605	1.476454062
235529_x_at	SAMHD1	25939	1.312270809	7.175956708	2.86E-06	0.000253861	4.88741002
238039_at	LOC728769	728769	1.312144306	5.182816098	0.000104764	0.002986425	1.299490508
217875_s_at	PMEPA1	56937	1.309960554	5.356384537	7.50E-05	0.00235709	1.633488386
212665_at	TIPARP	25976	1.309064084	5.73428358	3.67E-05	0.001442108	2.347404179
227807_at	PARP9	83666	1.308635705	5.954573245	2.44E-05	0.001094724	2.754708721
229014_at	NR2F1-AS1	441094	1.307841939	3.206493618	0.005767601	0.050665745	-2.661537918
233907_s_at	SERTAD4	56256	1.307594316	4.548973224	0.000366559	0.0072562	0.05144086
200923_at	LGALS3BP	3959	1.307174672	6.742049311	5.99E-06	0.000417673	4.154452865
215970_at	LOC100130331	100130331	1.306826334	4.416356268	0.000478959	0.008723214	-0.214371683
232661_s_at	RBM48	84060	1.306624358	5.644461511	4.34E-05	0.001612766	2.179423443
202310_s_at	COL1A1	1277	1.304077336	3.237274282	0.005412504	0.048616507	-2.599927622
AFFX-BioB-3_at	NA	NA	1.303199171	4.721425667	0.000259556	0.005759168	0.394949984
201666_at	TIMP1	7076	1.300619883	3.750195834	0.001873514	0.022985339	-1.563142764
215346_at	CD40	958	1.300378368	6.578487553	7.96E-06	0.000509692	3.871077335
236054_at	NA	NA	1.300190761	5.894630927	2.72E-05	0.001183594	2.644543153
221867_at	N4BP1	9683	1.299841001	7.856367116	9.48E-07	0.000118207	5.98238813
236828_at	NA	NA	1.299600819	4.439248958	0.000457295	0.008446826	-0.168393437
235367_at	MYPN	84665	1.299240802	6.80480405	5.37E-06	0.000391329	4.262146454
227046_at	SLC39A11	201266	1.298385243	9.536267843	7.88E-08	2.36E-05	8.417425483
212613_at	BTN3A2	11118	1.297809534	6.412110354	1.07E-05	0.000623543	3.578845271
228347_at	SIX1	6495	1.295556023	5.839158317	3.02E-05	0.001263242	2.542147479
216202_s_at	SPTLC2	9517	1.293873039	8.499662153	3.52E-07	6.01E-05	6.958444331
203765_at	GCA	25801	1.293304778	6.541751323	8.49E-06	0.000531783	3.806897021
209469_at	GPM6A	2823	1.293165322	4.963673791	0.000160697	0.004099906	0.872722969
213281_at	JUN	3725	1.291290616	5.79523772	3.27E-05	0.001330779	2.460774142
212400_at	FAM102A	399665	1.291202697	5.442285451	6.36E-05	0.002105103	1.797402564
205732_s_at	NCOA2	10499	1.290996791	5.696016918	3.94E-05	0.00150829	2.275972896
241347_at	RNF213	57674	1.290946186	4.595652126	0.000333761	0.006825309	0.144674329
233772_at	POU6F2-AS2	100689074	1.289836204	4.321566721	0.000580427	0.010069828	-0.405124817
203400_s_at	TF	7018	1.288694908	5.485609781	5.86E-05	0.001991965	1.879715417
1561180_at	NA	NA	1.287899582	7.386195009	2.02E-06	0.00019995	5.23277292
217955_at	BCL2L13	23786	1.287747531	7.812753777	1.02E-06	0.000125351	5.914161159
231929_at	IKZF2	22807	1.286472523	6.355730256	1.18E-05	0.000665135	3.478909246
221766_s_at	FAM46A	55603	1.283765587	5.782125183	3.35E-05	0.001355565	2.436428701
214455_at	NA	NA	1.283758253	5.556627481	5.12E-05	0.001816796	2.014116424
212660_at	PHF15	23338	1.283549169	6.266821451	1.38E-05	0.000740075	3.320384834
1554001_at	TRIM37	4591	1.282177749	4.178947579	0.000776094	0.012363909	-0.693128082
1552695_a_at	SLC2A13	114134	1.2813105	4.55565451	0.000361669	0.007195877	0.064796612
204613_at	PLCG2	5336	1.278948133	4.199217958	0.00074463	0.012006089	-0.65213027
228697_at	HINT3	135114	1.277522759	2.978418406	0.009220942	0.069934421	-3.114308026
208782_at	FSTL1	11167	1.277194207	5.32569168	7.95E-05	0.002461855	1.574695516
207039_at	CDKN2A	1029	1.276820756	4.174563997	0.000783074	0.012442484	-0.701996597
229691_at	ZBTB42	100128927	1.276722519	6.415304042	1.06E-05	0.000621348	3.58449249
213800_at	CFH	3075	1.275775438	4.728423802	0.000255963	0.00569587	0.408833374
225464_at	FRMD6	122786	1.274896782	5.537962805	5.30E-05	0.001862586	1.978857404
227462_at	ERAP2	64167	1.274179185	6.696844236	6.48E-06	0.000438275	4.076522035
206463_s_at	DHRS2	10202	1.273167871	4.197897467	0.00074664	0.012024307	-0.654800433
206240_s_at	ZNF136	7695	1.270834705	5.284248181	8.61E-05	0.002588449	1.495123961
1552721_a_at	FGF1	2246	1.269299684	6.420449538	1.05E-05	0.000617383	3.59358788
219492_at	CHIC2	26511	1.267492275	6.52638073	8.72E-06	0.000541998	3.779985675
1553055_a_at	SLFN5	162394	1.266665681	6.326500432	1.24E-05	0.00069077	3.426917884
AFFX-BioB-5_at	NA	NA	1.266156204	4.629948632	0.000311592	0.006554406	0.213059245
231152_at	INO80D	54891	1.265519186	4.888305976	0.000186415	0.004576661	0.724721145
239360_at	NA	NA	1.265498619	2.380461282	0.030704931	0.157677476	-4.251813691
239063_at	NA	NA	1.265015605	5.645265472	4.33E-05	0.001611516	2.180931785
226756_at	CCDC71L	168455	1.265012473	10.17762658	3.31E-08	1.46E-05	9.254704779
202600_s_at	NRIP1	8204	1.26339609	5.449142339	6.28E-05	0.002090916	1.810446214
206857_s_at	FKBP1B	2281	1.263230492	3.949482279	0.001242286	0.017366911	-1.158317147
33767_at	NEFH	4744	1.262233596	7.078877389	3.37E-06	0.00028227	4.725789719
227014_at	ASPHD2	57168	1.261302221	3.732505251	0.001943251	0.023621003	-1.599076591
233276_at	NA	NA	1.258747559	7.7939771	1.05E-06	0.000127715	5.884706018
223853_at	BVES	11149	1.258435112	4.449761339	0.000447685	0.008331239	-0.147292608
207196_s_at	TNIP1	10318	1.258429895	4.527188733	0.000382978	0.007470334	0.007869199
1555832_s_at	KLF6	1316	1.257905039	6.708465283	6.35E-06	0.000433825	4.09658435
238900_at	NA	NA	1.25725907	3.741473467	0.001907578	0.023280536	-1.580860439
227032_at	PLXNA2	5362	1.257067986	3.585079968	0.002635912	0.029191507	-1.898291379
243993_at	NA	NA	1.256295352	3.327412716	0.004492616	0.042718918	-2.418958841
215630_at	NA	NA	1.255184968	5.672248543	4.12E-05	0.00155735	2.231505508
226847_at	FST	10468	1.253610287	4.203987578	0.000737417	0.011939084	-0.642486323
217739_s_at	NAMPT	10135	1.251883084	6.453628085	9.92E-06	0.000588127	3.652143799
218279_s_at	HIST2H2AA3	8337	1.251772914	7.303390382	2.32E-06	0.00021965	5.097504937
235962_at	AZI2	64343	1.251684536	2.986398633	0.009071347	0.069106296	-3.098594594
1558560_s_at	BLZF1	8548	1.250390583	3.834636778	0.001573844	0.020458846	-1.391593428
208290_s_at	EIF5	1983	1.249822953	5.272574903	8.81E-05	0.002625677	1.472673085
202905_x_at	NBN	4683	1.249341798	5.743287309	3.61E-05	0.001426712	2.36418231
229070_at	ADTRP	84830	1.249284362	3.62190708	0.002442525	0.027729459	-1.823601498
223767_at	GPR84	53831	1.249015263	2.74132952	0.014947322	0.097025387	-3.57574173
205234_at	SLC16A4	9122	1.247703194	5.394082784	6.97E-05	0.002241961	1.705538513
AFFX-BioB-M_at	NA	NA	1.247551758	4.471957604	0.000428067	0.008064973	-0.102765899
217176_s_at	ZFX	7543	1.247368337	4.546131565	0.000368659	0.007284588	0.045759348
215252_at	NA	NA	1.242964032	6.163508757	1.67E-05	0.000837379	3.134754644
202626_s_at	LYN	4067	1.242157538	6.87550813	4.76E-06	0.000363541	4.382797086
215617_at	SPATS2L	26010	1.241765948	3.657005608	0.002271484	0.026340065	-1.752378349
242974_at	CD47	961	1.241613161	3.210636509	0.005718496	0.050380081	-2.653251566
208966_x_at	IFI16	3428	1.239515785	6.62617443	7.32E-06	0.000481325	3.954097181
210790_s_at	SAR1A	56681	1.238035643	6.216314306	1.51E-05	0.000791242	3.229825286
206765_at	KCNJ2	3759	1.237516207	4.74317174	0.000248556	0.005567301	0.438076267
225613_at	MAST4	375449	1.236572824	3.927344132	0.001300183	0.017888153	-1.203272204
204670_x_at	NA	NA	1.236273003	6.818815976	5.25E-06	0.000386095	4.286114284
213280_at	RAP1GAP2	23108	1.235827355	4.860905625	0.000196784	0.004717156	0.670766679
209628_at	NXT2	55916	1.233840989	5.440316861	6.39E-05	0.002105799	1.793656661
222748_s_at	TXNL4B	54957	1.232648347	6.932882138	4.32E-06	0.000338972	4.480168026
227481_at	CNKSR3	154043	1.232047127	5.448304604	6.29E-05	0.002091614	1.808852939
210443_x_at	OGFR	11054	1.230444361	6.582710397	7.90E-06	0.00050653	3.87844235
204715_at	PANX1	24145	1.229488234	6.407259764	1.08E-05	0.000627593	3.570265432
1553126_a_at	SLC39A12	221074	1.228132261	5.311730745	8.17E-05	0.002499079	1.547914222
205013_s_at	ADORA2A	135	1.224283284	3.827718404	0.001596464	0.020644902	-1.405649287
AFFX-r2-Ec-bioC-3_at	NA	NA	1.223798111	4.174884225	0.000782562	0.012437962	-0.701348708
1558569_at	LOC100131541	100131541	1.223681633	3.829784874	0.001589673	0.020606337	-1.40145089
212641_at	HIVEP2	3097	1.222796025	5.981836639	2.32E-05	0.001055158	2.804648926
237166_at	NA	NA	1.221950422	4.250428893	0.000670798	0.011168059	-0.548643728
229548_at	NA	NA	1.221428919	4.09088246	0.000929287	0.014090064	-0.871450798
228244_at	BLOC1S3	388552	1.221139174	5.641380116	4.36E-05	0.001620019	2.173641517
206503_x_at	PML	5371	1.220831619	5.336686596	7.79E-05	0.002417271	1.595770044
AFFX-r2-Ec-bioB-3_at	NA	NA	1.218378827	4.440797407	0.000455866	0.008434684	-0.165284835
227787_s_at	MED30	90390	1.218167405	6.51841145	8.85E-06	0.000545835	3.766019321
209410_s_at	GRB10	2887	1.217441985	5.85050276	2.95E-05	0.001243873	2.56312257
210294_at	TAPBP	6892	1.217208462	4.220065652	0.000713623	0.011661101	-0.609985429
219202_at	RHBDF2	79651	1.21651836	3.668660035	0.002217394	0.025916206	-1.728721624
1553736_at	ZFC3H1	196441	1.213130173	5.738731653	3.64E-05	0.001433706	2.355694383
215582_x_at	MCM3AP	8888	1.212288428	6.687380578	6.58E-06	0.000443886	4.060169702
242521_at	LOC100505812	100505812	1.212252068	5.020700896	0.000143686	0.003773323	0.984301626
202073_at	OPTN	10133	1.211810796	7.785478516	1.06E-06	0.000128867	5.87135803
235522_at	CLEC2D	29121	1.211047197	4.931508328	0.000171194	0.004296439	0.809632567
204601_at	N4BP1	9683	1.210404113	7.02395311	3.70E-06	0.000300613	4.633747354
204549_at	IKBKE	9641	1.209436137	3.262900626	0.005133462	0.046872413	-2.548558079
203717_at	DPP4	1803	1.207582233	6.146902137	1.72E-05	0.000852304	3.104774034
228243_at	NA	NA	1.206863114	4.62705505	0.000313403	0.006571032	0.207293548
205782_at	FGF7	2252	1.206542291	4.703623502	0.000268933	0.00590282	0.359612229
228620_at	NA	NA	1.205803536	3.777765524	0.001769825	0.022032147	-1.507136048
38269_at	PRKD2	25865	1.205616359	4.229351394	0.000700239	0.011510988	-0.591220736
1553993_s_at	MED25	81857	1.205341661	3.875329733	0.001447196	0.019367139	-1.308922589
AFFX-r2-Ec-bioB-5_at	NA	NA	1.205284177	4.713346433	0.000263769	0.005824554	0.378916145
236787_at	NA	NA	1.20511276	5.733289276	3.67E-05	0.001442108	2.345550653
223085_at	RNF19A	25897	1.204405781	6.603670581	7.62E-06	0.000494167	3.9149605
1564658_at	NAT16	375607	1.204190452	4.961952942	0.000161241	0.004106132	0.869350456
223830_s_at	TRIM5	85363	1.204165108	3.944501658	0.00125508	0.017474998	-1.16843037
218995_s_at	EDN1	1906	1.204114488	4.927039849	0.000172707	0.004319648	0.800859195
203595_s_at	IFIT5	24138	1.203838022	4.980223641	0.000155557	0.003992984	0.905140902
212196_at	IL6ST	3572	1.203745026	5.631492132	4.45E-05	0.001638201	2.155079142
234560_at	NA	NA	1.203736313	3.066723985	0.007692196	0.061967114	-2.939870247
202693_s_at	STK17A	9263	1.201875177	7.163650607	2.92E-06	0.000257539	4.866997724
228910_at	CD82	3732	1.2018692	4.845454427	0.000202891	0.004823082	0.640307515
211078_s_at	STK3	6788	1.200310383	4.964790897	0.000160344	0.004092825	0.874912099
212724_at	RND3	390	1.199838828	5.963229393	2.40E-05	0.001082793	2.770576053
203275_at	IRF2	3660	1.199080869	6.152727895	1.70E-05	0.00084764	3.115295986
233931_at	NA	NA	1.198998328	3.238533003	0.005398454	0.048535422	-2.597406018
205117_at	FGF1	2246	1.197638976	4.512340903	0.000394599	0.007620883	-0.021849821
213191_at	TICAM1	148022	1.196874072	4.565384981	0.000354667	0.007103084	0.084241128
229521_at	CCDC71L	168455	1.196797755	4.792573424	0.00022531	0.005197815	0.535880566
1553177_at	SH2D1B	117157	1.196116818	7.027641861	3.68E-06	0.000300613	4.639942647
221918_at	CDK17	5128	1.195904219	7.341137336	2.18E-06	0.000211138	5.159289332
243974_at	NA	NA	1.195633579	4.504205257	0.000401119	0.007697859	-0.0381412
229576_s_at	TBX3	6926	1.195506565	3.702434302	0.002067844	0.024719783	-1.660148168
1559506_x_at	NA	NA	1.195189831	4.075202408	0.00095963	0.014445973	-0.903232711
244187_at	NA	NA	1.195015903	5.966448487	2.39E-05	0.001078192	2.776474205
201566_x_at	ID2	3398	1.19396971	4.691691901	0.000275412	0.005996291	0.335911303
1556798_a_at	RNF144A-AS1	386597	1.193328362	4.160478871	0.000805939	0.012691443	-0.730498364
219522_at	FJX1	24147	1.192171908	5.257332042	9.07E-05	0.002682071	1.443331855
205659_at	HDAC9	9734	1.191956236	7.1284012	3.10E-06	0.000267098	4.808408226
1557078_at	SLFN5	162394	1.191951934	6.051012321	2.04E-05	0.000965108	2.930894124
242649_x_at	HMGN2P46	283651	1.191534451	3.570110373	0.002718844	0.029861952	-1.928637648
1557260_a_at	ZNF382	84911	1.191122138	4.817070526	0.000214624	0.005012626	0.584290992
214595_at	KCNG1	3755	1.191077493	4.383232079	0.000512178	0.009163395	-0.280963331
231303_at	LINC00158	54072	1.190043979	4.900653199	0.000181927	0.004492721	0.749008818
238285_at	SOX5	6660	1.189306826	5.822117245	3.11E-05	0.001287379	2.510606356
AFFX-BioC-3_at	NA	NA	1.188566536	4.427735423	0.000468062	0.008579054	-0.191512886
210818_s_at	NA	NA	1.188542647	4.799616784	0.000222183	0.00514957	0.549805513
1562863_at	NA	NA	1.188165928	3.129636956	0.006758019	0.056514942	-2.814897321
1561948_at	COQ10B	80219	1.188015972	5.174325298	0.000106503	0.003018952	1.283058206
233002_at	PPP4R4	57718	1.18783665	6.345224213	1.20E-05	0.000672372	3.460236209
231513_at	NA	NA	1.18540097	6.239399009	1.45E-05	0.000766447	3.271261598
214502_at	HIST1H2BJ	8970	1.184334607	3.654532996	0.00228313	0.026441456	-1.757396952
203944_x_at	BTN2A1	11120	1.183436472	6.616646349	7.45E-06	0.000485893	3.937535764
AFFX-BioC-5_at	NA	NA	1.182800135	3.879072715	0.001436077	0.019291766	-1.301318967
212420_at	ELF1	1997	1.182692492	5.898516111	2.70E-05	0.001177949	2.651698742
225762_x_at	RNA45S5	100861532	1.182484399	4.781541761	0.000230299	0.005266256	0.514060838
208460_at	GJC1	10052	1.182453859	5.831507544	3.06E-05	0.001276395	2.527991703
242608_x_at	FAM161B	145483	1.180077416	8.641348524	2.85E-07	5.08E-05	7.165960335
203313_s_at	TGIF1	7050	1.179838607	7.527399666	1.61E-06	0.000169732	5.46118464
210662_at	KYNU	8942	1.179026136	2.815548863	0.012858237	0.087604248	-3.432509447
233924_s_at	EXOC6	54536	1.178820944	4.483353602	0.000418338	0.00793638	-0.079919192
212671_s_at	NA	NA	1.178131767	3.245359985	0.005322874	0.048087925	-2.583726611
223774_at	NA	NA	1.178078567	5.163623161	0.000108738	0.003062989	1.262334142
221011_s_at	LBH	81606	1.177223404	5.162474811	0.000108981	0.003065087	1.260109627
227200_at	ETV3	2117	1.175891248	5.15168866	0.000111288	0.003115544	1.239207762
1567906_at	SOX4	6659	1.174666477	3.555754036	0.002800835	0.030548566	-1.957732371
1559966_a_at	ZFHX4-AS1	100192378	1.173937205	5.436044418	6.44E-05	0.002111254	1.785525194
219848_s_at	ZNF432	9668	1.173509298	6.21360821	1.52E-05	0.000793274	3.224962938
243296_at	NAMPT	10135	1.173211665	4.370273485	0.000525806	0.009361265	-0.307034849
1567224_at	HMGA2	8091	1.173153702	4.16404636	0.000800084	0.012628347	-0.723278584
205773_at	CPEB3	22849	1.172831869	5.693659388	3.96E-05	0.001512843	2.271565681
243357_at	NEGR1	257194	1.172049898	4.511341796	0.000395394	0.007629233	-0.023850225
207920_x_at	ZFX	7543	1.17147348	6.856646163	4.92E-06	0.000369791	4.350681659
213375_s_at	N4BP2L1	90634	1.170335961	3.176095081	0.006140899	0.052774861	-2.722279539
224367_at	BEX2	84707	1.169891659	3.691559669	0.002114855	0.025078412	-1.682229932
212978_at	LRRC8B	23507	1.169205112	4.626921823	0.000313486	0.006571032	0.207028064
227347_x_at	HES4	57801	1.169173783	5.440690408	6.38E-05	0.00210557	1.794367497
227342_s_at	MYEOV	26579	1.168931497	4.87975362	0.000189589	0.004625526	0.707888888
228953_at	WHAMM	123720	1.168786411	7.366767377	2.09E-06	0.000204097	5.201124418
207247_s_at	NA	NA	1.167638811	5.035913472	0.00013947	0.003682646	1.014005724
1557527_at	NA	NA	1.166968265	2.67126292	0.017218552	0.107040856	-3.709797195
230741_at	NA	NA	1.166460224	2.432643789	0.027710285	0.147064632	-4.15645809
1553575_at	ND6	4541	1.166393569	7.894693782	8.92E-07	0.000113971	6.042126422
213038_at	RNF19B	127544	1.166160662	4.541307985	0.000372253	0.007321959	0.036113767
224175_s_at	NA	NA	1.166142001	5.368406978	7.33E-05	0.002320761	1.656485511
227621_at	WTAP	9589	1.163932828	6.827848893	5.17E-06	0.000383611	4.301550259
211013_x_at	PML	5371	1.163840633	4.162258393	0.000803013	0.012659955	-0.726896951
227658_s_at	PLEKHA3	65977	1.163808627	7.136125944	3.06E-06	0.000264077	4.821263175
1570130_at	SPATS2	65244	1.163617645	4.857344952	0.000198175	0.004741879	0.663749632
224990_at	SMIM14	201895	1.163561385	6.34390707	1.21E-05	0.000672372	3.457894047
220444_at	ZNF557	79230	1.162987648	5.494945022	5.76E-05	0.001970435	1.897419888
243576_at	NA	NA	1.162640187	5.582544309	4.88E-05	0.001756205	2.062999269
1558111_at	MBNL1	4154	1.162598516	4.942318749	0.000167589	0.004230352	0.830848859
221534_at	C11orf68	83638	1.161041953	6.646525595	7.07E-06	0.000468745	3.989426839
202387_at	BAG1	573	1.159451933	6.705785437	6.38E-06	0.000434456	4.091959664
207390_s_at	SMTN	6525	1.158030963	3.456773999	0.003437638	0.035329486	-2.158061252
211026_s_at	MGLL	11343	1.158004718	5.803983614	3.22E-05	0.001318147	2.476999133
209305_s_at	GADD45B	4616	1.157076304	5.682489374	4.04E-05	0.001539448	2.250674041
209359_x_at	NA	NA	1.153403445	7.3678684	2.08E-06	0.000204097	5.202919477
218043_s_at	AZI2	64343	1.152159947	3.948878923	0.001243829	0.017377531	-1.159542248
219357_at	GTPBP1	9567	1.152133814	5.607024886	4.66E-05	0.001694842	2.10909155
201647_s_at	SCARB2	950	1.151679912	5.176589316	0.000106037	0.003013232	1.287440611
207046_at	NA	NA	1.151630847	3.71965032	0.001995561	0.024090814	-1.625185556
233792_at	NA	NA	1.151598925	3.467232295	0.003364025	0.034755875	-2.136919145
205142_x_at	ABCD1	215	1.150780969	5.259178955	9.04E-05	0.002673977	1.446888517
204575_s_at	MMP19	4327	1.150609036	4.484876666	0.000417055	0.007923038	-0.076866491
229693_at	TMEM220	388335	1.150528855	6.313232374	1.27E-05	0.000698822	3.403277294
226380_at	PTPN21	11099	1.150435134	5.406832525	6.81E-05	0.002200931	1.729865592
220019_s_at	ZNF224	7767	1.149202824	6.185318594	1.60E-05	0.000819328	3.17406913
229603_at	BBS12	166379	1.147328006	5.180987932	0.000105136	0.002993908	1.295953168
1553646_at	HDX	139324	1.146450986	4.151373919	0.000821079	0.012855809	-0.748927215
230183_at	EXT1	2131	1.146378049	7.471847751	1.76E-06	0.000179915	5.371662889
236725_at	WWC1	23286	1.146297958	3.472898039	0.003324806	0.034526831	-2.125462806
209706_at	NKX3-1	4824	1.146144852	7.227073508	2.63E-06	0.000239623	4.971964711
242490_at	NA	NA	1.14561607	5.807211385	3.20E-05	0.001312232	2.482984497
231886_at	LOC100134822	100134822	1.144875252	5.995645817	2.26E-05	0.001037543	2.829904368
204523_at	ZNF140	7699	1.144799876	6.554904449	8.30E-06	0.000522036	3.829898772
58780_s_at	ARHGEF40	55701	1.144596411	8.121338321	6.26E-07	9.01E-05	6.391241485
244718_at	MTMR9LP	339483	1.142453033	5.232895846	9.51E-05	0.002775341	1.396235275
225877_at	TYSND1	219743	1.142082987	5.037952456	0.000138915	0.003676274	1.017985084
209774_x_at	CXCL2	2920	1.141295767	5.660030857	4.21E-05	0.001579262	2.208618296
225439_at	NUDCD1	84955	1.141116408	7.232499298	2.61E-06	0.000239602	4.980917691
214522_x_at	NA	NA	1.141050169	4.551151525	0.000364958	0.00723235	0.055795635
217738_at	NAMPT	10135	1.141011356	5.82322629	3.11E-05	0.001286336	2.512660293
201891_s_at	B2M	567	1.140466775	6.922053799	4.40E-06	0.000342948	4.461827509
205817_at	SIX1	6495	1.14013238	6.388581453	1.11E-05	0.000640569	3.537195074
205964_at	ZNF426	79088	1.139977317	5.141789666	0.000113449	0.003159877	1.220013053
215150_at	YOD1	55432	1.138333342	7.06383459	3.46E-06	0.000287433	4.700624296
237718_at	EIF4E	1977	1.13776293	5.729063706	3.70E-05	0.001446265	2.337672084
204858_s_at	TYMP	1890	1.13770969	4.838492177	0.000205707	0.004862748	0.626574806
218839_at	HEY1	23462	1.137591692	4.836397213	0.000206562	0.004874305	0.622441629
203149_at	PVRL2	5819	1.136555866	5.098904696	0.000123326	0.003360703	1.136724943
230924_at	TTLL6	284076	1.136003165	5.208806539	9.96E-05	0.002877289	1.349736693
239988_at	NA	NA	1.135889599	5.241617684	9.35E-05	0.002740963	1.413053429
210117_at	SPAG1	6674	1.135488958	4.683780772	0.000279796	0.006066185	0.320189457
244841_at	SEC24A	10802	1.135469226	5.66666527	4.16E-05	0.001569427	2.221048934
216452_at	TRPM3	80036	1.135044712	5.524111367	5.45E-05	0.001892824	1.952661436
226725_at	NA	NA	1.134860144	5.423304005	6.60E-05	0.00214548	1.761263321
204760_s_at	NA	NA	1.134833508	3.484946414	0.003242917	0.033934133	-2.10109449
215146_s_at	TTC28	23331	1.13470813	4.281364068	0.000629856	0.010681574	-0.48619731
232503_at	ELP2	55250	1.133773086	3.862022532	0.001487436	0.019701927	-1.335956162
205676_at	CYP27B1	1594	1.133287842	4.815584923	0.000215257	0.005023118	0.581356885
214657_s_at	NA	NA	1.133137745	7.645970941	1.33E-06	0.000149153	5.650799054
1559362_at	NA	NA	1.132912927	4.32312308	0.000578595	0.010049479	-0.4019882
227143_s_at	BID	637	1.13238168	4.574399805	0.000348304	0.007014181	0.102248625
206601_s_at	HOXD3	3232	1.132326142	4.562876442	0.000356459	0.007131133	0.079229025
220368_s_at	SMEK1	55671	1.131807504	6.517368129	8.86E-06	0.000545835	3.764190194
207345_at	FST	10468	1.131647829	5.865862753	2.87E-05	0.001221064	2.591493793
226021_at	RDH10	157506	1.131277028	7.1054072	3.22E-06	0.000272037	4.770092337
219806_s_at	SMCO4	56935	1.1311297	2.926061583	0.010264088	0.075135765	-3.217132858
31845_at	ELF4	2000	1.127803637	5.129198447	0.000116261	0.003220159	1.195581425
225957_at	CREBRF	153222	1.126788021	4.033076055	0.001046229	0.015414325	-0.98865875
202659_at	PSMB10	5699	1.125730187	6.237530952	1.46E-05	0.000766555	3.267911332
214063_s_at	TF	7018	1.125237149	4.443640512	0.000453255	0.008394891	-0.159577585
236681_at	HOXD13	3239	1.12462634	6.504434406	9.07E-06	0.000552667	3.741502007
AFFX-r2-Ec-bioB-M_at	NA	NA	1.124188371	3.912765345	0.001339795	0.018318577	-1.232880942
203438_at	STC2	8614	1.123637657	5.119877513	0.00011839	0.003262574	1.177483477
213340_s_at	TP73-AS1	57212	1.123031273	5.141039417	0.000113615	0.003162878	1.218557812
211256_x_at	BTN2A1	11120	1.122298277	6.272042822	1.37E-05	0.000735334	3.329725927
219199_at	AFF4	27125	1.122254885	6.710905198	6.32E-06	0.000432535	4.100794076
218508_at	DCP1A	55802	1.12061416	5.885558603	2.77E-05	0.001194751	2.627825913
214942_at	RBM34	23029	1.119675904	2.683386979	0.016803049	0.105188508	-3.686686031
214409_at	RFPL3S	10737	1.119420281	6.176502367	1.63E-05	0.000827063	3.158185138
225102_at	MGLL	11343	1.117944106	5.732432634	3.68E-05	0.001442179	2.343953641
226117_at	TIFA	92610	1.117917257	3.520041312	0.003015702	0.032191231	-2.030069319
214701_s_at	FN1	2335	1.117721783	5.104885256	0.000121897	0.003330698	1.148352723
232080_at	HECW2	57520	1.117302415	4.450518558	0.000447001	0.008322139	-0.145772999
219793_at	SNX16	64089	1.115878916	5.137207409	0.000114464	0.003180053	1.211123918
213875_x_at	C6orf62	81688	1.115475551	8.021597886	7.31E-07	9.90E-05	6.238475555
203592_s_at	FSTL3	10272	1.114864618	5.795667581	3.27E-05	0.001330705	2.461571845
206893_at	SALL1	6299	1.11471358	5.577615985	4.92E-05	0.001768188	2.053710573
222773_s_at	GALNT12	79695	1.114136965	3.935619822	0.001278227	0.01767829	-1.186466137
203477_at	COL15A1	1306	1.11410061	2.645829923	0.01812256	0.110706112	-3.75815769
203137_at	WTAP	9589	1.113355308	5.060602941	0.000132897	0.003558358	1.062159221
1558683_a_at	HMGA2	8091	1.112784138	3.243115739	0.005347603	0.048263484	-2.588224001
200678_x_at	GRN	2896	1.112074309	4.693003664	0.000274692	0.005991257	0.338517628
201108_s_at	THBS1	7057	1.111840879	5.437228067	6.42E-05	0.002111254	1.787778192
206951_at	NA	NA	1.111699253	6.164018398	1.66E-05	0.000837377	3.135674098
225222_at	HIAT1	64645	1.110599921	4.45798303	0.000440313	0.008236637	-0.130795311
1564424_at	NA	NA	1.110197665	2.482665959	0.025101071	0.137639261	-4.064215642
239439_at	AFF4	27125	1.109689438	5.6484875	4.31E-05	0.001605961	2.186975888
225761_at	PAPD4	167153	1.109627548	6.728351022	6.13E-06	0.000423142	4.130869169
1552644_a_at	PHC3	80012	1.109421892	3.739591073	0.00191501	0.023345192	-1.584684021
201473_at	JUNB	3726	1.109109898	4.309428412	0.00059492	0.010238347	-0.42959284
218490_s_at	ZNF302	55900	1.108727972	4.893618592	0.00018447	0.00453707	0.735173305
230660_at	SERTAD4	56256	1.107769824	4.727474347	0.000256447	0.005704331	0.406950047
211284_s_at	GRN	2896	1.106508505	4.09674723	0.00091819	0.013978255	-0.859565731
237042_at	NA	NA	1.105567751	4.717206372	0.000261748	0.005791608	0.38657724
1558502_s_at	DNM3	26052	1.105211073	4.099685364	0.000912681	0.013919343	-0.853612019
238385_at	C6orf58	352999	1.104886768	3.950002399	0.001240958	0.017357216	-1.157261062
213051_at	ZC3HAV1	56829	1.104626193	4.513152372	0.000393955	0.007615069	-0.02022516
212907_at	SLC30A1	7779	1.104068896	7.858742353	9.44E-07	0.000118143	5.986096252
216041_x_at	GRN	2896	1.103468682	4.97317904	0.000157724	0.004035346	0.891345538
217591_at	SKIL	6498	1.103347748	3.360725497	0.004193502	0.040514226	-2.351892985
242691_at	NA	NA	1.103176534	3.380230818	0.004027655	0.03946452	-2.312583353
219662_at	C2orf49	79074	1.102835664	6.414584379	1.06E-05	0.000621476	3.583220078
204857_at	MAD1L1	8379	1.102822733	3.471323726	0.003335658	0.034583844	-2.128646311
215046_at	KANSL1L	151050	1.102465013	7.40052172	1.98E-06	0.000196012	5.256077241
205098_at	CCR1	1230	1.10242248	3.408369926	0.003799845	0.037944218	-2.255823827
228846_at	MXD1	4084	1.102128387	3.792892668	0.00171541	0.021640782	-1.476403721
236565_s_at	LARP6	55323	1.101755028	4.62550045	0.00031438	0.006580678	0.204195581
243932_at	NA	NA	1.100271374	4.351463778	0.000546249	0.009621837	-0.344897731
208751_at	NAPA	8775	1.099647593	3.813553578	0.001643805	0.021068546	-1.4344277
235473_at	NA	NA	1.099564353	4.862513085	0.00019616	0.004714003	0.673934088
232027_at	SYNE1	23345	1.098319351	5.678876965	4.07E-05	0.001546042	2.243914035
206859_s_at	PAEP	5047	1.096701142	3.045611309	0.008033326	0.063812597	-2.981684504
225438_at	NUDCD1	84955	1.096291106	4.419731696	0.0004757	0.008677879	-0.207590074
202949_s_at	FHL2	2274	1.096281315	7.744954944	1.13E-06	0.000134545	5.807572291
202820_at	AHR	196	1.096200601	6.430574449	1.03E-05	0.00060932	3.611473924
229221_at	CD44	960	1.095494754	4.314554751	0.000588755	0.010167454	-0.419258247
207091_at	P2RX7	5027	1.095193166	3.889632038	0.001405172	0.018974503	-1.279869076
227384_s_at	NA	NA	1.09345443	2.98937649	0.009016136	0.068808323	-3.092728376
229414_at	PITPNC1	26207	1.093263789	4.583081275	0.000342286	0.006931295	0.119583876
228468_at	MASTL	84930	1.092511475	6.188729384	1.59E-05	0.000816815	3.180211296
220358_at	BATF3	55509	1.091943724	4.970171027	0.000158658	0.004057362	0.885453336
210845_s_at	PLAUR	5329	1.091593845	4.614945627	0.000321098	0.006667693	0.183156677
223218_s_at	NFKBIZ	64332	1.090977958	8.248262566	5.15E-07	7.84E-05	6.583681485
224606_at	KLF6	1316	1.08996432	6.728714594	6.13E-06	0.000423142	4.131495465
1557257_at	BCL10	8915	1.089169752	3.386233266	0.003977945	0.039131725	-2.300480629
219118_at	FKBP11	51303	1.088624192	8.107008569	6.40E-07	9.07E-05	6.369377287
AFFX-r2-Ec-bioC-5_at	NA	NA	1.088514782	3.699219562	0.002081631	0.024812116	-1.666676168
209211_at	KLF5	688	1.088463202	4.636734252	0.000307388	0.006491483	0.226577285
242060_x_at	PHF11	51131	1.087815983	3.648577475	0.002311425	0.026697953	-1.769484087
1552738_a_at	ST7L	54879	1.087556406	5.742009635	3.61E-05	0.001429084	2.361802081
239751_at	LOC100506860	100506860	1.087275233	2.903957141	0.010738364	0.077421483	-3.260398746
206926_s_at	IL11	3589	1.087249192	4.415409654	0.000479877	0.008734116	-0.216273679
224035_s_at	BCL2L13	23786	1.087133435	5.843189023	3.00E-05	0.001255767	2.54960201
231934_at	NA	NA	1.086124207	6.792658394	5.49E-06	0.00039623	4.241347876
201925_s_at	CD55	1604	1.085906958	4.503629849	0.000401585	0.007704085	-0.03929363
244447_at	NA	NA	1.085613065	4.561363778	0.000357544	0.007140314	0.076206448
244438_at	NA	NA	1.085392304	2.73705732	0.015077093	0.097531951	-3.583948936
237946_at	NA	NA	1.08494523	6.081104924	1.94E-05	0.000930383	2.985602266
1570394_at	XRN1	54464	1.084439657	2.902896493	0.010761651	0.077501749	-3.26247254
217671_at	DSERG1	751816	1.083998969	1.886574665	0.078356068	0.287775778	-5.100950717
1562606_a_at	LOC440028	440028	1.083547088	2.700758486	0.016224523	0.102682695	-3.653508833
242230_at	ATXN1	6310	1.083457589	4.281416127	0.00062979	0.010681574	-0.486092268
226775_at	ENY2	56943	1.08333733	9.377779677	9.83E-08	2.64E-05	8.203043222
221021_s_at	CTNNBL1	56259	1.082322015	5.003141956	0.000148717	0.003864583	0.949984049
1553830_s_at	NA	NA	1.082268241	4.143038199	0.000835194	0.013009745	-0.765802217
240013_at	NA	NA	1.081785966	3.5557191	0.002801037	0.030548566	-1.957803161
1554015_a_at	CHD2	1106	1.08163399	5.755488021	3.53E-05	0.00139968	2.386900301
214994_at	APOBEC3F	200316	1.081627409	3.270209014	0.005056529	0.046410229	-2.533895862
229456_s_at	DDAH1	23576	1.081523737	3.591987174	0.002598505	0.028923713	-1.884286298
1556453_at	LOC100506274	100506274	1.080600622	5.129293284	0.00011624	0.003220159	1.195765514
223251_s_at	ANKRD10	55608	1.078678116	8.278145566	4.92E-07	7.60E-05	6.628672093
201645_at	TNC	3371	1.077649572	6.516587727	8.88E-06	0.000545835	3.762821909
209959_at	NR4A3	8013	1.077407615	2.654682446	0.017802836	0.109320693	-3.741343463
243871_at	LOC100130476	100130476	1.076730348	2.903083956	0.010757532	0.077501749	-3.262106024
222163_s_at	SPATA5L1	79029	1.076489768	6.249387004	1.43E-05	0.000757436	3.289166088
208188_at	KRT9	3857	1.076062523	6.214603748	1.52E-05	0.000792751	3.226751856
202074_s_at	OPTN	10133	1.076033757	4.919156665	0.00017541	0.004381245	0.785376252
244503_at	NA	NA	1.075321508	3.10415208	0.007122137	0.058636178	-2.865586431
1553725_s_at	ZNF644	84146	1.074583468	5.25670722	9.08E-05	0.002682405	1.442128522
204420_at	FOSL1	8061	1.073102166	5.327127682	7.93E-05	0.002456465	1.57744883
201866_s_at	NR3C1	2908	1.073002031	4.61524957	0.000320903	0.006667693	0.18376266
AFFX-r2-Bs-lys-3_at	NA	NA	1.072602739	5.868471911	2.86E-05	0.001218931	2.596309888
201783_s_at	RELA	5970	1.072501858	5.090724459	0.000125309	0.003400128	1.120813756
209892_at	FUT4	2526	1.071884582	6.157451073	1.68E-05	0.000841962	3.123823011
234723_x_at	NA	NA	1.07180807	5.850254655	2.96E-05	0.001243873	2.562664032
1557071_s_at	NUB1	51667	1.071790067	3.193460861	0.005924814	0.05161031	-2.687592659
221808_at	RAB9A	9367	1.071649291	7.80498701	1.03E-06	0.000126336	5.90198333
204646_at	DPYD	1806	1.071225131	3.883629758	0.001422656	0.019151804	-1.2920618
225443_at	DCP1A	55802	1.070504257	5.672303023	4.12E-05	0.00155735	2.23160752
201042_at	TGM2	7052	1.070458892	3.949821739	0.001241419	0.017359227	-1.157627885
232504_at	NA	NA	1.070403493	7.722932616	1.17E-06	0.000138385	5.772811815
223898_at	ZNF670	93474	1.070390463	4.027301951	0.001058701	0.015522795	-1.00037198
222154_s_at	SPATS2L	26010	1.070321905	4.841379555	0.000204534	0.00484717	0.632270618
227905_s_at	AZI2	64343	1.069952325	5.525437776	5.43E-05	0.001890333	1.95517104
204999_s_at	ATF5	22809	1.067819868	5.082764793	0.00012727	0.003449908	1.105324238
209091_s_at	SH3GLB1	51100	1.066754607	7.035968505	3.62E-06	0.000297527	4.65392009
1564430_at	NA	NA	1.066089182	2.24076941	0.04029099	0.188977427	-4.502338816
211475_s_at	BAG1	573	1.065560654	6.806930056	5.36E-06	0.00039091	4.265784887
238219_at	C12orf50	160419	1.065146505	4.182185277	0.000770979	0.012307526	-0.686578395
210754_s_at	LYN	4067	1.065032592	3.567864869	0.002731508	0.029971799	-1.933188965
235442_at	CXorf56	63932	1.063713594	3.69234582	0.002111421	0.0250525	-1.680633668
219531_at	CEP72	55722	1.063535279	4.072566115	0.00096483	0.014492324	-0.908577049
1556165_at	LOC100505727	100505727	1.06291649	5.346281493	7.64E-05	0.002381925	1.614148766
220235_s_at	LRIF1	55791	1.062253407	6.061629045	2.00E-05	0.000952363	2.95020987
227188_at	EVA1C	59271	1.061178673	4.167790641	0.000793986	0.01256474	-0.715701625
221194_s_at	RNFT1	51136	1.06031857	5.266088238	8.92E-05	0.002648611	1.460190265
233303_at	NA	NA	1.058117472	3.86867386	0.001467183	0.01952639	-1.322443833
216840_s_at	LAMA2	3908	1.058087192	2.363346409	0.031751933	0.161213944	-4.282887042
214748_at	N4BP2L2	10443	1.057508001	4.673590848	0.000285548	0.006156295	0.299930571
232517_s_at	HELZ2	85441	1.057234596	5.349411188	7.60E-05	0.002375157	1.62014111
226136_at	GLIPR1	11010	1.057055378	3.393451022	0.003918979	0.038746866	-2.285923957
216001_at	PRAMEF12	390999	1.057039889	3.03297998	0.008244484	0.064870968	-3.006669559
232720_at	LINGO2	158038	1.056559576	3.371967468	0.004097103	0.039887657	-2.329240295
1552651_a_at	NA	NA	1.056441189	3.175923964	0.006143067	0.052785191	-2.722621157
236985_at	NA	NA	1.056112054	3.118288002	0.006917844	0.057450456	-2.837480843
201008_s_at	TXNIP	10628	1.055896493	5.509549508	5.60E-05	0.001926218	1.92509488
239058_at	FOXC2	2303	1.055636373	4.445139913	0.000451884	0.008375173	-0.15656792
217997_at	PHLDA1	22822	1.054928536	5.278800353	8.70E-05	0.00260486	1.484648391
202743_at	PIK3R3	8503	1.054502951	5.202680083	0.000100808	0.002907011	1.337899942
204912_at	IL10RA	3587	1.054087745	3.372155149	0.004095512	0.039885099	-2.328862032
209102_s_at	HBP1	26959	1.053690725	6.89722194	4.59E-06	0.000353582	4.419704312
225895_at	SYNPO2	171024	1.05350046	2.849015233	0.012011749	0.083512508	-3.367540265
215997_s_at	CUL4B	8450	1.053417552	6.172355278	1.64E-05	0.0008292	3.150709589
244080_at	NA	NA	1.052977655	4.153770029	0.000817067	0.012807659	-0.744077027
217985_s_at	BAZ1A	11177	1.052359374	4.762577519	0.000239144	0.005427908	0.476523446
1555950_a_at	CD55	1604	1.051919619	4.585393644	0.000340701	0.006912953	0.124200182
207980_s_at	CITED2	10370	1.051499079	3.299135425	0.004763099	0.044431436	-2.475812741
222001_x_at	NA	NA	1.0496699	7.21000467	2.71E-06	0.000244399	4.943772171
225685_at	CDC42EP3	10602	1.04948992	4.040988516	0.001029379	0.015207048	-0.972609258
1553186_x_at	RASEF	158158	1.048185501	4.621693645	0.000316786	0.006610798	0.196608594
222732_at	NA	NA	1.047500443	7.324665011	2.24E-06	0.000215047	5.132352455
204156_at	SIK3	23387	1.047139923	4.661283683	0.000292658	0.006272479	0.275449861
1552760_at	HDAC9	9734	1.046371791	3.852728387	0.00151621	0.019961185	-1.35483789
218332_at	BEX1	55859	1.045709682	2.904652244	0.010723129	0.077377201	-3.259039558
1554741_s_at	NA	NA	1.044866935	4.436807687	0.000459557	0.008462871	-0.173294779
226259_at	EXOC6	54536	1.044036185	5.99934234	2.25E-05	0.001033894	2.836660351
204204_at	SLC31A2	1318	1.042571771	4.580411779	0.000344125	0.006950488	0.114254065
204493_at	BID	637	1.042516336	4.299657599	0.000606853	0.010391385	-0.449294912
226312_at	RICTOR	253260	1.041448823	5.364471716	7.38E-05	0.002328877	1.648959945
222611_s_at	PSPC1	55269	1.040681522	4.448139475	0.000449154	0.008355733	-0.150547552
229793_at	ASAH2B	653308	1.039310042	4.517077789	0.000390853	0.007583358	-0.01236672
230973_at	SH2D5	400745	1.039250946	4.545623741	0.000369036	0.007289396	0.044743955
204797_s_at	EML1	2009	1.038627592	2.916286447	0.010471246	0.076238601	-3.236277098
225481_at	FRMD6	122786	1.038379354	4.657587089	0.000294829	0.006304178	0.268094161
205330_at	MN1	4330	1.038372867	4.114680498	0.000885085	0.01362005	-0.823231524
206491_s_at	NAPA	8775	1.037658155	4.684303346	0.000279504	0.006066185	0.32122815
1553338_at	SDE2	163859	1.037329346	5.092422426	0.000124895	0.003391326	1.124117064
231098_at	NA	NA	1.036962598	5.929027839	2.56E-05	0.001131046	2.707821112
227880_s_at	TMEM185A	84548	1.036341395	2.982085418	0.009151903	0.069555228	-3.107088816
232615_at	NA	NA	1.03595355	2.513969638	0.02358893	0.132062742	-4.006093762
212657_s_at	IL1RN	3557	1.034959097	1.982160408	0.065730691	0.258623025	-4.945181346
222104_x_at	GTF2H3	2967	1.034915828	4.711307524	0.000264844	0.00583414	0.374868819
230820_at	SMURF2	64750	1.034703205	5.194650246	0.000102388	0.002932469	1.322378935
1555441_at	UBA6	55236	1.034181572	4.046014562	0.001018819	0.015095912	-0.962415486
217766_s_at	TMEM50A	23585	1.033437483	5.930681296	2.55E-05	0.001129973	2.710858727
215504_x_at	ANKRD10-IT1	100505494	1.032788986	4.307773987	0.000596923	0.010250245	-0.43292846
224825_at	DNTTIP1	116092	1.032743659	4.021923683	0.001070455	0.015637403	-1.011283072
221432_s_at	SLC25A28	81894	1.03226579	7.783184876	1.06E-06	0.000129051	5.86775388
218928_s_at	SLC37A1	54020	1.031181761	5.960346194	2.41E-05	0.001085852	2.76529211
210138_at	RGS20	8601	1.030649487	5.092876479	0.000124784	0.003391326	1.125000344
236302_at	PPM1E	22843	1.029529206	2.460452976	0.026229542	0.141625537	-4.105275186
218885_s_at	GALNT12	79695	1.029198011	4.25973288	0.000658207	0.011017995	-0.529856975
214597_at	SSTR2	6752	1.028578999	2.137189544	0.049128927	0.215534291	-4.683210726
1556378_a_at	LOC440896	440896	1.028130893	3.969194432	0.001192933	0.016910635	-1.118295922
203490_at	ELF4	2000	1.027761999	5.174487327	0.00010647	0.003018952	1.283371862
219720_s_at	GPATCH2L	55668	1.027544875	3.762413674	0.001826828	0.022570205	-1.538323481
210228_at	CSF2	1437	1.027064527	7.405520912	1.96E-06	0.000194764	5.264202201
216336_x_at	MT1E	4493	1.027054751	4.880295055	0.000189387	0.004622645	0.708954735
209626_s_at	OSBPL3	26031	1.026316563	7.107907942	3.21E-06	0.000271316	4.77426313
203043_at	ZBED1	9189	1.026081388	6.080688038	1.94E-05	0.000930383	2.984845244
237426_at	SP100	6672	1.02575951	4.386897967	0.000508389	0.009109137	-0.273589915
232068_s_at	TLR4	7099	1.025695113	3.46572032	0.00337457	0.034825329	-2.139976098
204502_at	SAMHD1	25939	1.0256694	2.937291346	0.010031046	0.07400487	-3.195118631
219470_x_at	CCNJ	54619	1.025313513	5.767575414	3.45E-05	0.001377611	2.409387275
244219_at	NA	NA	1.02412325	4.092578143	0.000926065	0.014048996	-0.868014338
213059_at	CREB3L1	90993	1.023919854	3.788292536	0.001731777	0.021796707	-1.485749469
1553034_at	SDCCAG8	10806	1.023530093	7.526788195	1.61E-06	0.000169732	5.460201642
207485_x_at	BTN3A1	11119	1.022630894	5.922605114	2.59E-05	0.001140424	2.696018116
236449_at	CSTB	1476	1.021863985	4.229553003	0.000699951	0.011509718	-0.590813373
39248_at	AQP3	360	1.020643107	2.975739117	0.009271707	0.070221719	-3.119581305
207904_s_at	LNPEP	4012	1.020113969	5.424039142	6.59E-05	0.002143747	1.762663824
228850_s_at	SLIT2	9353	1.019832126	4.99932023	0.000149835	0.003886265	0.942510271
203927_at	NFKBIE	4794	1.019344029	6.364313709	1.16E-05	0.000656395	3.494153342
225814_at	XRN1	54464	1.019033813	6.110174633	1.84E-05	0.000892016	3.038329039
215707_s_at	PRNP	5621	1.017599838	4.459985464	0.000438537	0.008216926	-0.12677806
238883_at	NA	NA	1.017118375	2.535812596	0.02258566	0.128431576	-3.965363179
1553702_at	ZNF697	90874	1.016423812	4.379902072	0.000515645	0.009213367	-0.287661946
201937_s_at	DNPEP	23549	1.016303883	6.551818262	8.34E-06	0.000524268	3.824504001
218442_at	TTC4	7268	1.016200326	6.558038968	8.25E-06	0.000520371	3.835376615
1554948_at	NA	NA	1.016109273	2.726928115	0.015389144	0.098895325	-3.603390944
222498_at	AZI2	64343	1.01605426	5.551332345	5.17E-05	0.001829144	2.004118152
1564921_at	KRTAP13-1	140258	1.015502349	3.409459902	0.003791284	0.037881664	-2.253624095
238649_at	PITPNC1	26207	1.015273622	4.350204313	0.000547647	0.009637139	-0.347433773
217986_s_at	BAZ1A	11177	1.015147728	6.733290098	6.08E-06	0.000421535	4.139375683
201465_s_at	JUN	3725	1.014523999	5.019685811	0.000143972	0.003779018	0.982318653
212226_s_at	PPAP2B	8613	1.014448001	3.847887634	0.001531419	0.020103323	-1.364672409
212902_at	SEC24A	10802	1.013906952	5.73059137	3.69E-05	0.001445241	2.34052069
244802_at	NA	NA	1.013781824	3.821001342	0.001618739	0.020832163	-1.419296209
232213_at	PELI1	57162	1.012804764	4.635857373	0.000307928	0.006500375	0.224830627
233632_s_at	XRN1	54464	1.01252694	5.44912826	6.28E-05	0.002090916	1.810419439
235479_at	CPEB2	132864	1.012276175	5.411448923	6.75E-05	0.002186782	1.738668797
208442_s_at	ATM	472	1.01215891	3.969846345	0.001191335	0.016909721	-1.116972488
230799_at	LOC100134259	100134259	1.01197516	2.948597919	0.009801639	0.072823022	-3.172931335
230121_at	SERTAD4-AS1	574036	1.01167511	4.133048314	0.000852435	0.013218057	-0.786029774
213030_s_at	PLXNA2	5362	1.011347031	5.118210183	0.000118774	0.003268239	1.174245052
210151_s_at	DYRK3	8444	1.011293853	6.882381702	4.71E-06	0.000360804	4.394487578
231943_at	ZFP28	140612	1.010874309	3.364010188	0.004165105	0.040369989	-2.345275317
206036_s_at	REL	5966	1.009102443	3.718776121	0.001999169	0.024107761	-1.626961009
214541_s_at	QKI	9444	1.008873907	3.103615623	0.007130006	0.058647975	-2.866652508
1729_at	TRADD	8717	1.007140341	3.946187643	0.001250734	0.017435975	-1.165006904
204308_s_at	TECPR2	9895	1.005959091	5.353521554	7.54E-05	0.002361913	1.628009256
238581_at	GBP5	115362	1.00572321	3.352811533	0.004262715	0.041054071	-2.367833733
214057_at	MCL1	4170	1.005649919	5.724110456	3.74E-05	0.001454514	2.328433668
217771_at	GOLM1	51280	1.005367743	6.171111064	1.64E-05	0.000829761	3.148466289
211535_s_at	FGFR1	2260	1.004941541	4.981623771	0.00015513	0.003986478	0.907882118
224636_at	NA	NA	1.004280164	5.48265707	5.89E-05	0.001998203	1.874113191
202986_at	ARNT2	9915	1.003576234	4.604497826	0.000327893	0.00674983	0.16232168
1565579_at	NA	NA	1.003409047	2.225137923	0.041522595	0.192945791	-4.529914032
235492_at	RNF217	154214	1.003289733	5.66471688	4.18E-05	0.001572982	2.217398925
231412_at	LOC100506342	100506342	1.003195659	3.439331225	0.003564009	0.036218265	-2.193308146
215493_x_at	BTN2A1	11120	1.002617246	5.881641312	2.79E-05	0.001198977	2.620604134
241722_x_at	NA	NA	1.002517207	3.72528355	0.001972466	0.023880973	-1.613744487
207630_s_at	CREM	1390	1.002307107	5.914170643	2.63E-05	0.001152703	2.680509418
1557312_at	C12orf61	283416	1.002169125	4.067439001	0.000975024	0.014617336	-0.91897149
223079_s_at	GLS	2744	1.002000186	3.879082372	0.001436048	0.019291766	-1.30129935
220052_s_at	TINF2	26277	1.001867808	5.513014496	5.56E-05	0.001918327	1.931656838
235556_at	CREBRF	153222	1.001829942	4.844644543	0.000203217	0.004824526	0.638710309
AFFX-BioDn-5_at	NA	NA	1.001668076	3.560208398	0.002775134	0.030358232	-1.948706014
203925_at	GCLM	2730	1.00054038	4.464782138	0.000434311	0.008152306	-0.117156244
241734_at	SRFBP1	153443	1.000319823	5.672952376	4.11E-05	0.00155735	2.232823376
209629_s_at	NXT2	55916	1.000219209	5.493522682	5.77E-05	0.001974527	1.894723122
201926_s_at	CD55	1604	0.999647071	5.38743879	7.06E-05	0.002262527	1.692853311
218217_at	SCPEP1	59342	0.999370217	7.478049801	1.74E-06	0.000179348	5.381679226
227224_at	RALGPS2	55103	0.998810232	3.871706836	0.001458041	0.01943403	-1.316282374
209382_at	POLR3C	10623	0.998215153	7.176089225	2.86E-06	0.000253861	4.88762971
210764_s_at	CYR61	3491	0.997273819	6.91060847	4.48E-06	0.000347723	4.442423485
226551_at	RIPK1	8737	0.997199244	7.321797058	2.25E-06	0.000215688	5.127658575
233194_at	STARD13-AS	100874241	0.997167934	3.580826769	0.002659213	0.029395973	-1.906914308
214448_x_at	NFKBIB	4793	0.997094217	7.53224577	1.59E-06	0.000169149	5.468973341
1560209_at	NA	NA	0.99689403	2.044046188	0.058570264	0.240541514	-4.841932796
204937_s_at	ZNF274	10782	0.995881753	4.141704917	0.000837474	0.013037838	-0.768501613
223488_s_at	GNB4	59345	0.995643744	6.788862776	5.52E-06	0.000396743	4.234843758
239227_at	NA	NA	0.995254115	3.008735921	0.008665156	0.067030619	-3.054556346
1554821_a_at	ZBED1	9189	0.993600192	6.193809616	1.58E-05	0.000812951	3.189356721
1552417_a_at	NEDD1	121441	0.993336057	5.388907331	7.04E-05	0.002258949	1.695657638
210858_x_at	ATM	472	0.993206706	4.054440009	0.001001362	0.014897882	-0.945328819
242576_x_at	NA	NA	0.992596636	2.784928566	0.013683328	0.091295788	-3.491748336
1554167_a_at	GOLGA7	51125	0.991919054	6.526699699	8.72E-06	0.000541998	3.780544483
226908_at	LRIG3	121227	0.991664423	4.064469336	0.000980978	0.01468245	-0.92499243
224215_s_at	DLL1	28514	0.991033927	4.161429073	0.000804375	0.012674519	-0.728575319
202340_x_at	NR4A1	3164	0.990581886	5.712873496	3.82E-05	0.001474889	2.30746303
1556236_at	NA	NA	0.990309846	3.836017823	0.001569367	0.020415216	-1.388787612
212230_at	PPAP2B	8613	0.990020969	2.631282233	0.018660006	0.112957909	-3.785745046
208961_s_at	KLF6	1316	0.989991782	5.989964008	2.29E-05	0.001043899	2.819516216
205076_s_at	MTMR11	10903	0.989581466	3.592375681	0.002596417	0.028912243	-1.883498508
217750_s_at	UBE2Z	65264	0.989499302	6.029067774	2.13E-05	0.000991707	2.890918438
52940_at	SIGIRR	59307	0.989011131	3.989159039	0.001144971	0.016392062	-1.077770378
219266_at	ZNF350	59348	0.988291136	4.719463953	0.000260573	0.005773003	0.391057378
222537_s_at	CDC42SE1	56882	0.988204433	4.877012873	0.000190619	0.004637624	0.702493105
220153_at	ENTPD7	57089	0.988198803	5.716269374	3.79E-05	0.001468668	2.313802291
1553534_at	NLRP10	338322	0.987627593	2.549565754	0.021975005	0.125963736	-3.939645798
205165_at	CELSR3	1951	0.987451417	5.376675399	7.21E-05	0.002298875	1.672291209
220658_s_at	ARNTL2	56938	0.986090977	2.823863679	0.012642663	0.086545291	-3.416389151
202768_at	FOSB	2354	0.985698013	3.861792523	0.001488142	0.019705533	-1.336423435
57703_at	SENP5	205564	0.985399061	7.508192417	1.66E-06	0.0001742	5.430281797
204512_at	HIVEP1	3096	0.984891955	4.736699221	0.000251779	0.005616487	0.425244787
1556643_at	LOC100507535	100507535	0.983882685	5.020924322	0.000143624	0.003773323	0.984738075
224453_s_at	ETNK1	55500	0.983737679	3.514399599	0.003051123	0.032448972	-2.041491281
225220_at	SNHG8	100093630	0.983701188	4.818251932	0.000214122	0.005003039	0.586624147
217153_at	ARHGAP1	392	0.983441669	5.065029448	0.000131753	0.003534644	1.070785263
1552928_s_at	TAB3	257397	0.982499718	3.996973007	0.001126735	0.01620738	-1.061911523
243802_at	DNAH12	201625	0.982007078	4.316706346	0.000586187	0.010142326	-0.414921144
241399_at	FAM19A2	338811	0.981858203	2.596077563	0.020024701	0.118567307	-3.852272894
235508_at	PML	5371	0.980938303	4.346125192	0.000552198	0.009704736	-0.355648127
244308_at	NA	NA	0.980447306	3.179486426	0.006098096	0.052506051	-2.715508345
211596_s_at	LRIG1	26018	0.980206657	4.591189644	0.000336762	0.006862643	0.135769076
216250_s_at	LPXN	9404	0.979063766	3.224364251	0.005558723	0.049418404	-2.625780689
212809_at	NFATC2IP	84901	0.977100415	4.9508637	0.000164795	0.004179125	0.847610143
1564960_at	KRTAP7-1	337878	0.977096797	3.67044986	0.002209202	0.025875781	-1.725088264
213055_at	CD47	961	0.977083276	8.338724952	4.48E-07	7.15E-05	6.719508851
233593_at	NA	NA	0.977061743	7.096680953	3.27E-06	0.000275564	4.755531437
232827_at	NA	NA	0.976553695	3.024928263	0.00838192	0.065581207	-3.022583387
211599_x_at	MET	4233	0.975633185	4.896348426	0.000183479	0.004522868	0.740542896
205054_at	NEB	4703	0.975358603	2.547327846	0.022073285	0.126398915	-3.943834257
241632_x_at	NA	NA	0.975021221	6.194444818	1.58E-05	0.000812786	3.190499951
203556_at	ZHX2	22882	0.974767376	3.531684621	0.002943895	0.03166377	-2.006491941
205641_s_at	TRADD	8717	0.974096371	4.250849006	0.000670225	0.011165306	-0.547795329
228736_at	HELQ	113510	0.974017988	4.881522821	0.000188928	0.00461351	0.711371549
225956_at	CREBRF	153222	0.973426473	5.701668013	3.90E-05	0.001497664	2.286534107
205383_s_at	ZBTB20	26137	0.973414727	3.495416954	0.003173391	0.033404921	-2.079910911
1552337_s_at	HOXD4	3233	0.973376444	4.586107381	0.000340214	0.006907567	0.125624961
241390_at	NA	NA	0.973174694	5.758154732	3.51E-05	0.001393752	2.391863073
208527_x_at	NA	NA	0.972468251	5.549493724	5.19E-05	0.001834151	2.000645606
1552694_at	SLC2A13	114134	0.972439939	4.154954274	0.000815091	0.012795032	-0.741679979
235104_at	ERAP2	64167	0.971889642	4.287137925	0.000622501	0.010583106	-0.474547991
205579_at	HRH1	3269	0.971879204	4.057328138	0.000995449	0.014846198	-0.939472252
235028_at	NA	NA	0.971530491	1.812908299	0.089524189	0.31222396	-5.217747084
202147_s_at	IFRD1	3475	0.970570645	4.627445106	0.000313158	0.006571032	0.208070809
209357_at	CITED2	10370	0.969999914	2.882459565	0.01122011	0.079799114	-3.302389963
242862_x_at	NA	NA	0.969745435	6.198741853	1.56E-05	0.000808799	3.1982322
227964_at	FRMD8	83786	0.96955945	7.064823536	3.45E-06	0.000287433	4.702279729
213557_at	NA	NA	0.969078947	5.246907975	9.25E-05	0.002717474	1.423250108
212099_at	RHOB	388	0.968876117	3.345838502	0.004324641	0.041484262	-2.38187502
203650_at	PROCR	10544	0.966579838	1.998150503	0.063808109	0.253978222	-4.918679255
1564639_at	LOC100291323	100291323	0.966182999	3.088464855	0.007355815	0.059973037	-2.896744743
225847_at	NCEH1	57552	0.965610414	5.261130701	9.00E-05	0.002666814	1.450646606
218974_at	SOBP	55084	0.965564986	3.76653649	0.00181134	0.022440859	-1.529948109
210455_at	R3HCC1L	27291	0.965356762	4.699750528	0.000271019	0.005941443	0.351920388
215711_s_at	WEE1	7465	0.96471923	4.165467815	0.000797763	0.012606275	-0.720402043
232307_at	NA	NA	0.963857144	2.898799918	0.010852059	0.077960837	-3.270480259
234219_at	NA	NA	0.963401274	4.096151666	0.000919311	0.013982087	-0.860772597
1567575_at	NA	NA	0.962002433	3.308510316	0.004671678	0.043912739	-2.456971616
228707_at	CLDN23	137075	0.961843906	3.287603088	0.004878	0.045234848	-2.498978709
220199_s_at	AIDA	64853	0.961110691	4.831525025	0.000208564	0.004908849	0.612827527
1558732_at	MAP4K4	9448	0.960757596	1.984088088	0.065496163	0.258049417	-4.941992977
210239_at	IRX5	10265	0.960009589	4.038331099	0.001035007	0.015273686	-0.977999311
241435_at	NA	NA	0.958863274	2.551016691	0.02191151	0.125709529	-3.936929459
202087_s_at	CTSL	1514	0.957168944	5.724441844	3.74E-05	0.001454514	2.329051851
1559391_s_at	NA	NA	0.956879254	2.450797956	0.026734918	0.143494408	-4.123073427
220941_s_at	C21orf91	54149	0.956846609	4.140142113	0.000840155	0.013064697	-0.771665797
226524_at	C3orf38	285237	0.956237615	5.565886061	5.03E-05	0.001795767	2.031589602
203904_x_at	CD82	3732	0.956205454	2.311678165	0.035120339	0.172757941	-4.376066586
205251_at	PER2	8864	0.955877764	4.278309909	0.000633783	0.010731515	-0.492360139
204473_s_at	ZNF592	9640	0.955108512	4.65970588	0.000293583	0.006282444	0.272310405
202376_at	SERPINA3	12	0.954266905	3.242065749	0.005359212	0.048328368	-2.590327964
205415_s_at	ATXN3	4287	0.953796198	5.316659867	8.09E-05	0.002489443	1.557372529
218182_s_at	CLDN1	9076	0.953053775	2.54722518	0.022077803	0.126411551	-3.944026371
44783_s_at	HEY1	23462	0.953026905	4.419591342	0.000475835	0.008677879	-0.207872045
223533_at	LRRC8C	84230	0.952908444	5.199882737	0.000101356	0.002919454	1.332493779
AFFX-r2-Bs-thr-M_s_at	NA	NA	0.952823837	4.571800309	0.000350126	0.007037928	0.097056706
232726_at	NA	NA	0.952734465	2.451995342	0.026671745	0.143390132	-4.120867759
214697_s_at	PTBP3	9991	0.950685819	3.68353535	0.002150231	0.025364381	-1.698522461
238103_at	LOC100505989	100505989	0.950230189	3.994073621	0.001133467	0.016272977	-1.067795807
230112_at	4-Mar	57574	0.9498449	3.628344007	0.002410216	0.02748989	-1.810542092
218151_x_at	SLC52A2	79581	0.949381697	4.718419846	0.000261116	0.005781157	0.38898542
1554726_at	ZNF655	79027	0.948200737	3.996543583	0.00112773	0.016217419	-1.062783024
1568813_at	LOC100506392	100506392	0.947840792	3.916990616	0.001328191	0.018200205	-1.224299333
207735_at	RNF125	54941	0.946861627	3.200701596	0.005836953	0.051110734	-2.673119546
228812_at	NA	NA	0.946566503	3.843484336	0.001545387	0.020217225	-1.373618275
207194_s_at	ICAM4	3386	0.9463364	3.76644403	0.001811686	0.022440859	-1.530135941
237329_at	NA	NA	0.946199407	4.593440857	0.000335245	0.006844476	0.140261769
223322_at	RASSF5	83593	0.945795991	2.99103458	0.008985538	0.06868227	-3.0894614
206693_at	IL7	3574	0.944766539	2.776503829	0.013919208	0.092324725	-3.508011573
235400_at	FCRLA	84824	0.944689812	2.412913106	0.028808551	0.15087237	-4.192619908
209286_at	CDC42EP3	10602	0.944451004	3.233051432	0.005459908	0.048921742	-2.608386065
228293_at	DEPDC7	91614	0.944060089	3.535295251	0.002921977	0.031504454	-1.99917922
238952_x_at	ZNF829	374899	0.944018052	3.114787335	0.006967891	0.057775164	-2.844443483
241991_at	NA	NA	0.942691815	2.500855057	0.024211564	0.134242699	-4.030480057
241817_at	NA	NA	0.942648736	5.184603896	0.000104401	0.002979198	1.302949354
1552947_x_at	ZNF114	163071	0.94250134	3.317372669	0.004586859	0.043373659	-2.439153306
238802_at	TYSND1	219743	0.942258296	4.198337572	0.000745969	0.012020592	-0.653910489
243790_at	ZNF585A	199704	0.94191119	5.3539277	7.53E-05	0.002361428	1.628786594
219077_s_at	WWOX	51741	0.941769906	2.70293807	0.016153308	0.102338598	-3.649340934
1561418_at	NA	NA	0.940665553	2.97072709	0.009367408	0.070656002	-3.129442577
232579_at	JHDM1D-AS1	100134229	0.940544224	3.417056599	0.003732149	0.037455077	-2.238290566
203508_at	TNFRSF1B	7133	0.940404868	2.90874177	0.010633922	0.076936576	-3.251041185
232605_s_at	SPG20OS	100507135	0.940153958	2.796194053	0.013373962	0.089888674	-3.469977134
222968_at	C6orf48	50854	0.939763502	5.11397226	0.000119759	0.00328375	1.166012357
213112_s_at	SQSTM1	8878	0.93901368	4.510302401	0.000396223	0.007636456	-0.025931375
210837_s_at	PDE4D	5144	0.938251408	2.752426366	0.014615279	0.095539258	-3.554404294
230787_at	NA	NA	0.937917228	3.760475454	0.001834156	0.022637503	-1.542260864
227399_at	VGLL3	389136	0.937630763	3.179172905	0.006102041	0.052515205	-2.71613438
215495_s_at	SAMD4A	23034	0.937444664	2.787140039	0.013622055	0.091058763	-3.487476705
224929_at	TMEM173	340061	0.937011687	3.213032503	0.005690286	0.050217279	-2.648458378
235543_at	NA	NA	0.935408916	3.201250967	0.00583034	0.051072847	-2.672021195
1552658_a_at	NAV3	89795	0.935390782	4.054134778	0.001001989	0.014903095	-0.945947784
221962_s_at	UBE2H	7328	0.935073161	3.424987981	0.00367139	0.036974263	-2.222277313
1569864_at	SERAC1	84947	0.934372787	3.537095935	0.002911107	0.031404176	-1.995532016
232346_at	LOC388692	388692	0.933713303	3.260918592	0.005154525	0.047049024	-2.552533559
242440_at	NA	NA	0.932727128	2.406048722	0.029200208	0.152281704	-4.205170506
1555105_a_at	MIER1	57708	0.932462709	4.692781289	0.000274814	0.005991257	0.338075804
205994_at	ELK4	2005	0.932303373	5.579376777	4.91E-05	0.001765573	2.057029608
208791_at	CLU	1191	0.931882197	2.892922977	0.010983055	0.078644929	-3.281962645
226939_at	CPEB2	132864	0.931793387	6.468106694	9.67E-06	0.000576393	3.677646836
228438_at	LOC100132891	100132891	0.931693104	2.747933492	0.014748847	0.096159454	-3.563046755
1561893_at	NA	NA	0.931674066	2.584925282	0.020476631	0.120216561	-3.873277728
216942_s_at	CD58	965	0.931035804	4.911045304	0.000178237	0.004429594	0.769438302
1558280_s_at	ARHGAP29	9411	0.930877664	4.337083824	0.000562424	0.009827595	-0.37385896
220018_at	CBLL1	79872	0.929462337	3.620977084	0.002447229	0.027774996	-1.825488194
AFFX-LysX-3_at	NA	NA	0.929408265	6.286065685	1.34E-05	0.000724187	3.354793631
223586_at	ARNTL2	56938	0.929109086	2.692656987	0.016491896	0.103852971	-3.668990775
201578_at	PODXL	5420	0.928473356	4.228852665	0.000700951	0.011519234	-0.592228459
212916_at	PHF8	23133	0.926736193	2.747022405	0.014776076	0.09626824	-3.564798753
212909_at	LYPD1	116372	0.926153815	5.491441308	5.79E-05	0.00197987	1.890776349
203569_s_at	OFD1	8481	0.925818746	7.225050887	2.64E-06	0.00023974	4.968626143
225632_s_at	NA	NA	0.924714166	4.561326213	0.000357571	0.007140314	0.076131383
224159_x_at	TRIM4	89122	0.924699834	5.76665011	3.45E-05	0.001377611	2.407666576
201995_at	EXT1	2131	0.924390446	6.472715354	9.59E-06	0.000572344	3.685758301
206117_at	TPM1	7168	0.924254526	4.567065606	0.000353472	0.007086933	0.087598754
218880_at	FOSL2	2355	0.924129641	3.749241793	0.00187721	0.022995797	-1.565080739
1555281_x_at	ARMC8	25852	0.924001961	6.475652972	9.54E-06	0.000570005	3.690927048
208210_at	MAS1	4142	0.923045016	5.387160727	7.07E-05	0.002262527	1.692322291
204969_s_at	RDX	5962	0.922406575	6.224984762	1.49E-05	0.000781278	3.245397423
231247_s_at	LOC727820	727820	0.922291502	3.433215067	0.003609409	0.036524975	-2.205662634
228700_at	CXorf38	159013	0.922167614	5.291884437	8.49E-05	0.002561648	1.509801505
31637_s_at	NA	NA	0.921316158	3.74478982	0.001894553	0.023173313	-1.574124056
213137_s_at	PTPN2	5771	0.921174516	4.618917948	0.000318553	0.00663247	0.191075822
1558045_a_at	NA	NA	0.921065158	3.533701259	0.002931633	0.031571208	-2.002407656
204919_at	PRR4	11272	0.920990613	3.160598241	0.006340296	0.054046727	-2.753203212
1553525_at	NLRP13	126204	0.920724445	6.646210351	7.07E-06	0.000468745	3.988880033
32128_at	CCL18	6362	0.920503127	3.669853079	0.00221193	0.025885551	-1.726299743
1555420_a_at	KLF7	8609	0.920008564	3.251057376	0.005260603	0.047682935	-2.572306913
1556166_x_at	LOC100505727	100505727	0.91991977	3.66353327	0.002241027	0.026119835	-1.739128583
230017_at	NA	NA	0.919590969	5.612163048	4.61E-05	0.001684123	2.118755633
208490_x_at	NA	NA	0.918957162	7.189262313	2.80E-06	0.000249904	4.909455658
232137_at	ZNF616	90317	0.918464921	3.599406426	0.002558919	0.02860867	-1.869241082
1561651_s_at	TAL1	6886	0.918373534	5.070320077	0.000130399	0.003510619	1.081092324
222379_at	KCNE4	23704	0.91834887	3.988015915	0.001147664	0.016423955	-1.08009053
1558682_at	HMGA2	8091	0.91806131	3.186997176	0.006004349	0.05200187	-2.700507498
208723_at	USP11	8237	0.917113914	4.68363505	0.000279877	0.006066185	0.31989981
206915_at	NKX2-2	4821	0.917077922	3.609719257	0.002504896	0.028226546	-1.848324935
201464_x_at	JUN	3725	0.91692082	4.76156299	0.000239627	0.005434692	0.474514332
214967_at	NA	NA	0.916695151	2.010752044	0.062329083	0.250528297	-4.897706531
219474_at	C3orf52	79669	0.916648533	3.570223511	0.002718208	0.02986096	-1.928408326
219927_at	FCF1	51077	0.9165781	4.401111375	0.000493965	0.008910839	-0.245010179
243827_at	NA	NA	0.916482719	2.054980903	0.057381633	0.237569344	-4.823502211
212501_at	CEBPB	1051	0.916069125	4.822768178	0.000212214	0.004974734	0.595541977
233952_s_at	ZBTB21	49854	0.916001121	4.324794098	0.000576635	0.01003257	-0.398620666
213350_at	RPS11	6205	0.915604933	6.7462607	5.95E-06	0.000415704	4.161697939
242140_at	ERVK3-1	100507739	0.915505521	4.511213717	0.000395496	0.007629233	-0.024106669
205771_s_at	AKAP7	9465	0.915214829	3.395064633	0.003905916	0.038638675	-2.28266913
218665_at	FZD4	8322	0.914846285	3.391891017	0.003931649	0.038837022	-2.289070476
219610_at	ARHGEF28	64283	0.913695914	3.926260581	0.001303086	0.017919074	-1.205472732
204884_s_at	HUS1	3364	0.913525123	5.444826073	6.33E-05	0.002098352	1.802236215
203287_at	LAD1	3898	0.912683182	5.548042187	5.20E-05	0.001835814	1.99790382
215350_at	SYNE1	23345	0.911865645	4.437079005	0.000459305	0.008461082	-0.172750032
201506_at	TGFBI	7045	0.911656174	4.105704539	0.0009015	0.013806593	-0.84141601
212925_at	MISP	126353	0.911449121	4.275076612	0.000637966	0.01078232	-0.498885014
225582_at	ITPRIP	85450	0.911112768	5.686183039	4.01E-05	0.001530811	2.257584284
1567913_at	NA	NA	0.91086531	3.969201522	0.001192916	0.016910635	-1.118281529
221122_at	HRASLS2	54979	0.910621882	4.14937424	0.000824443	0.012890019	-0.752975137
211488_s_at	ITGB8	3696	0.910320248	3.474351311	0.00331482	0.034442755	-2.122523941
234562_x_at	NA	NA	0.909952736	5.78937832	3.31E-05	0.001342361	2.449898175
202968_s_at	DYRK2	8445	0.909859349	7.062199937	3.47E-06	0.000287433	4.697887679
232429_at	NA	NA	0.909555079	5.391201498	7.01E-05	0.002253023	1.700038036
1557164_a_at	NA	NA	0.908959945	3.081710943	0.007458732	0.060577271	-2.910149044
209101_at	CTGF	1490	0.908857429	3.6699631	0.002211427	0.025885203	-1.726076398
202303_x_at	SMARCA5	8467	0.908775765	5.940755207	2.50E-05	0.001112834	2.729357561
1561775_at	NA	NA	0.90869297	1.217209839	0.241978505	0.548124151	-6.038203907
232536_at	LRRC3DN	54083	0.908254988	4.725337734	0.000257541	0.005721679	0.402711582
220118_at	ZBTB32	27033	0.90816277	3.439790464	0.003560623	0.036192053	-2.192380397
205061_s_at	EXOSC9	5393	0.907460661	7.780585079	1.07E-06	0.000129299	5.863667756
224254_x_at	NA	NA	0.907299244	5.118880656	0.000118619	0.003265619	1.175547338
225990_at	BOC	91653	0.906813308	3.323357919	0.004530443	0.042966518	-2.427115679
214481_at	HIST1H2AM	8336	0.906722053	2.783110293	0.013733906	0.091543048	-3.49525967
1553498_at	NA	NA	0.906562138	4.034560925	0.001043045	0.015375711	-0.985646727
243167_at	ABCB5	340273	0.906310836	2.668983067	0.017297783	0.107385111	-3.714138999
203455_s_at	SAT1	6303	0.906292488	6.512699239	8.94E-06	0.000547735	3.756002876
219356_s_at	CHMP5	51510	0.906218635	6.727931696	6.14E-06	0.000423142	4.130146804
243947_s_at	NA	NA	0.905950649	2.874800785	0.01139678	0.080570357	-3.317328667
223780_s_at	MED13	9969	0.905893871	3.151000719	0.006466981	0.054798503	-2.772340263
204948_s_at	FST	10468	0.905678606	3.943809701	0.001256868	0.017490265	-1.169835434
205729_at	OSMR	9180	0.905626449	4.7843012	0.000229041	0.005258557	0.519519898
239005_at	NA	NA	0.905289481	3.399821738	0.003867657	0.038410979	-2.273072443
1558783_at	NA	NA	0.905134821	2.988128206	0.00903924	0.068934765	-3.095187604
AFFX-r2-Ec-bioD-5_at	NA	NA	0.904839935	3.851271659	0.001520771	0.020001962	-1.357797382
235100_at	NA	NA	0.904521023	3.197205057	0.005879219	0.051336076	-2.680109333
234343_s_at	RASAL2	9462	0.904244189	6.389253819	1.11E-05	0.000640478	3.538386388
1570571_at	CCDC91	55297	0.903136803	2.775686065	0.013942313	0.092421918	-3.509589368
234332_at	NUB1	51667	0.90305832	4.002876726	0.001113153	0.016066961	-1.0499306
228442_at	NFATC2	4773	0.902988777	5.265147353	8.93E-05	0.00265198	1.458379216
1558075_at	LOC399491	399491	0.902231548	3.028465144	0.008321273	0.065218696	-3.015594138
234756_at	CACNG8	59283	0.901281457	3.018359212	0.008495713	0.066206258	-3.035559395
221029_s_at	WNT5B	81029	0.901159041	4.203094157	0.000738763	0.011950254	-0.644292695
207725_at	POU4F2	5458	0.900993545	2.916558406	0.010465427	0.076221826	-3.235744709
228937_at	LACC1	144811	0.900960402	3.655319674	0.002279418	0.02640966	-1.755800266
238931_at	METTL16	79066	0.900939963	5.012828273	0.00014592	0.00381183	0.968919421
1552893_at	CAMK2N2	94032	0.900179619	4.339108399	0.000560118	0.00979982	-0.369780683
209967_s_at	CREM	1390	0.899968421	5.120916903	0.00011815	0.003257622	1.179502104
214583_at	NA	NA	0.89979201	3.910126175	0.001347095	0.01839931	-1.238241269
219938_s_at	PSTPIP2	9050	0.89963286	3.680011616	0.002165954	0.025489353	-1.705676613
224809_x_at	TINF2	26277	0.899411062	5.568131974	5.01E-05	0.0017905	2.035826481
233271_at	NA	NA	0.899385257	3.421619909	0.00369707	0.037191787	-2.229077877
231136_at	MIR30C2	407032	0.898430191	2.451139486	0.026716885	0.143444416	-4.122444353
1559975_at	BTG1	694	0.898354237	3.250415551	0.005267582	0.047730365	-2.573593536
237507_at	KRT73	319101	0.897558338	4.901393406	0.000181662	0.004490222	0.75046434
218929_at	CDKN2AIP	55602	0.897361546	5.003874629	0.000148503	0.003860871	0.951416683
235558_at	RBMS2	5939	0.895834717	3.898545171	0.001379609	0.018731328	-1.261764077
201451_x_at	RHEB	6009	0.895733461	3.967874637	0.001196174	0.016947612	-1.120975237
243977_at	LOC541472	541472	0.895515245	2.962698024	0.009522736	0.071361789	-3.145231135
233832_at	NA	NA	0.895052062	2.77361696	0.01400094	0.092664494	-3.513580841
239752_at	NA	NA	0.893841279	3.554903485	0.00280577	0.030589323	-1.959455839
222583_s_at	NUP50	10762	0.893808958	4.677773384	0.000283173	0.006117137	0.308247131
239247_at	CD99P1	401577	0.893760801	3.006245001	0.008709553	0.067265158	-3.059471191
200867_at	RNF114	55905	0.893071374	6.486202125	9.36E-06	0.000562566	3.709478018
218921_at	SIGIRR	59307	0.892801902	3.906706127	0.001356616	0.01850161	-1.245187743
223704_s_at	DMRT2	10655	0.892646286	2.617698518	0.019175644	0.115072808	-3.811454152
202213_s_at	CUL4B	8450	0.892405782	4.855452965	0.000198917	0.004746124	0.660020553
205349_at	GNA15	2769	0.891737911	3.832902287	0.001579484	0.020520069	-1.395117336
1569369_at	ZFYVE28	57732	0.891733467	4.220555378	0.000712911	0.011661101	-0.608995678
213040_s_at	NPTXR	23467	0.891284643	3.183376103	0.006049367	0.052235113	-2.707740509
227330_x_at	NA	NA	0.890517629	4.789530061	0.000226675	0.0052205	0.529862233
204221_x_at	GLIPR1	11010	0.890128324	3.184173328	0.006039428	0.05217344	-2.706148203
228325_at	SPIDR	23514	0.889982716	3.376603815	0.004057992	0.039648086	-2.319895164
224832_at	DUSP16	80824	0.889077879	6.396386768	1.10E-05	0.000636435	3.551020679
202964_s_at	RFX5	5993	0.888411689	5.409070522	6.78E-05	0.002195437	1.734133661
235681_at	NA	NA	0.887794786	4.500318553	0.000404273	0.007744179	-0.045926009
205858_at	NGFR	4804	0.887522715	2.765967235	0.014219771	0.093734125	-3.528329546
225634_at	ZC3HAV1	56829	0.88635965	2.919667595	0.010399133	0.075850136	-3.2296572
206911_at	TRIM25	7706	0.88576898	3.368632919	0.004125464	0.040085255	-2.335960471
240286_at	NA	NA	0.885536191	3.688867767	0.002126657	0.025170986	-1.687695698
229630_s_at	WTAP	9589	0.885096212	5.048277717	0.000136138	0.003623824	1.0381291
239367_at	BDNF	627	0.88502094	4.611171211	0.000323536	0.006698388	0.175630816
212355_at	KHNYN	23351	0.884959597	6.091517426	1.90E-05	0.000918692	3.004502279
227810_at	ZNF558	148156	0.884748107	3.720306259	0.001992858	0.02406881	-1.623853371
208129_x_at	NA	NA	0.883413884	4.62302368	0.000315943	0.006598246	0.199259505
222708_s_at	STX17	55014	0.88334513	4.526988564	0.000383133	0.007470679	0.007468662
1553654_at	SYT14	255928	0.882733817	3.631228091	0.002395879	0.02734183	-1.804690385
238633_at	EPC1	80314	0.882654358	4.434817862	0.000461409	0.00848269	-0.177290067
244828_x_at	NAF1	92345	0.882531901	6.567550424	8.12E-06	0.000515929	3.851989991
1555736_a_at	AGTRAP	57085	0.882369471	3.836505179	0.001567791	0.02039956	-1.387797471
203835_at	LRRC32	2615	0.882243631	4.522519709	0.000386594	0.007508722	-0.001474331
207090_x_at	ZFP30	22835	0.881828596	3.241418742	0.005366377	0.048360078	-2.591624377
238389_s_at	NA	NA	0.881589277	3.98574389	0.001153035	0.016478372	-1.084702054
226650_at	ZFAND2A	90637	0.880646696	5.487502544	5.84E-05	0.001988761	1.883305993
229395_at	STX4	6810	0.880616195	4.222734327	0.00070975	0.01162408	-0.604592103
1553367_a_at	COX6B2	125965	0.880447802	4.505895699	0.000399756	0.007687878	-0.034755722
210072_at	CCL19	6363	0.8788812	2.275365083	0.037685312	0.181026572	-4.440970416
220606_s_at	ADPRM	56985	0.878656368	3.257361113	0.005192546	0.04730131	-2.559668016
222028_at	ZNF45	7596	0.878049645	4.070604457	0.000968717	0.014534744	-0.912553907
205290_s_at	BMP2	650	0.877564711	4.639865511	0.000305468	0.006470924	0.232813897
234649_at	NA	NA	0.876539901	1.961935407	0.068237589	0.264287601	-4.978523581
219026_s_at	RASAL2	9462	0.87638335	5.161112058	0.00010927	0.003068472	1.257469581
239697_x_at	C3orf67	200844	0.876361846	3.451693453	0.003473977	0.035569231	-2.168329532
228604_at	FAM76A	199870	0.876005309	2.878568712	0.011309527	0.08021123	-3.309980608
AFFX-PheX-5_at	NA	NA	0.875889381	5.161887176	0.000109105	0.003067008	1.258971235
223194_s_at	SLC22A23	63027	0.875579231	5.718811907	3.77E-05	0.001463778	2.318547543
202843_at	DNAJB9	4189	0.875187143	3.213600253	0.005683622	0.050177945	-2.647322502
1552798_a_at	TLR4	7099	0.8749703	3.896453776	0.001385564	0.018770848	-1.266012192
208375_at	IFNA1	3439	0.8748891	5.302624418	8.31E-05	0.002531896	1.530432528
220285_at	ABHD17B	51104	0.874786206	4.526104489	0.000383815	0.007481315	0.005699592
217983_s_at	RNASET2	8635	0.87471411	4.772484237	0.000234481	0.005348451	0.496136924
242017_at	NA	NA	0.874297115	3.140613769	0.006606903	0.055605858	-2.793038501
225503_at	DHRSX	207063	0.87419692	5.403586036	6.85E-05	0.002212171	1.723673103
208708_x_at	EIF5	1983	0.874121459	3.840816043	0.001553914	0.020291439	-1.37903929
237435_at	NA	NA	0.874119229	2.769275754	0.014124722	0.093291762	-3.521952303
213146_at	KDM6B	23135	0.873860583	3.518525996	0.003025175	0.03225311	-2.033137313
207290_at	PLXNA2	5362	0.873697642	3.524840988	0.002985891	0.031972893	-2.02035089
242596_at	NA	NA	0.873692696	5.552256967	5.16E-05	0.00182713	2.005864288
209282_at	PRKD2	25865	0.873581524	4.170363957	0.000789822	0.012524226	-0.710494603
205285_s_at	FYB	2533	0.87313762	4.183414437	0.000769046	0.012291026	-0.684091997
203136_at	RABAC1	10567	0.873010895	3.781878704	0.001754859	0.021920154	-1.49877982
223302_s_at	ZNF655	79027	0.872498941	5.08004708	0.000127946	0.003464816	1.100033909
201860_s_at	PLAT	5327	0.871962764	2.86225548	0.011692046	0.082009315	-3.341774168
202913_at	ARHGEF11	9826	0.871593996	5.192234417	0.000102869	0.002943144	1.317707833
239763_at	PRDM11	56981	0.871261705	4.354681433	0.000542696	0.009580845	-0.338419162
206654_s_at	POLR3G	10622	0.870833746	4.761506927	0.000239653	0.005434692	0.474403305
240287_at	IRG1	730249	0.870692009	4.180364064	0.000773852	0.012342577	-0.690262549
214714_at	ZNF394	84124	0.870367226	5.862807576	2.89E-05	0.001224127	2.58585322
205398_s_at	SMAD3	4088	0.870223729	4.859222481	0.00019744	0.004728444	0.667449856
212867_at	NCOA2	10499	0.869936486	5.673488947	4.11E-05	0.00155735	2.233828017
229618_at	SNX16	64089	0.86979061	3.187378293	0.005999631	0.051985706	-2.699746138
1554229_at	CREBRF	153222	0.869088387	4.409901949	0.000485255	0.008796848	-0.227341329
219949_at	LRRC2	79442	0.868529784	5.497707543	5.73E-05	0.001962584	1.902656895
232759_at	NA	NA	0.868416691	1.91804546	0.07397717	0.27771886	-5.050177643
212642_s_at	HIVEP2	3097	0.868394911	5.909556857	2.65E-05	0.001158882	2.672021728
1564053_a_at	YTHDF3	253943	0.86774352	5.219764059	9.75E-05	0.002831295	1.370896188
1552607_at	NA	NA	0.867378286	6.202335273	1.55E-05	0.000805098	3.204696311
204412_s_at	NEFH	4744	0.866764947	3.04934995	0.007971853	0.063508827	-2.9742848
1560897_a_at	KRTAP10-11	386678	0.866744447	3.263262565	0.005129624	0.046852018	-2.547832075
203395_s_at	HES1	3280	0.866594964	4.835007721	0.000207131	0.004883519	0.619700042
1562367_at	C15orf54	400360	0.866408141	3.887208568	0.001412205	0.019045953	-1.284791946
223776_x_at	TINF2	26277	0.866401048	4.164241659	0.000799765	0.012628347	-0.722883361
214138_at	ZNF79	7633	0.866377436	5.634635722	4.42E-05	0.001634034	2.160981914
210734_x_at	MAX	4149	0.866200714	4.044228096	0.00102256	0.015139032	-0.96603869
1569362_at	ALCAM	214	0.866006742	3.96574865	0.001201415	0.016977861	-1.125291277
231040_at	NA	NA	0.865601159	2.819912934	0.01274465	0.087047312	-3.424050426
225160_x_at	MDM2	4193	0.865368974	6.185427969	1.60E-05	0.000819328	3.174266119
1553145_at	TAPT1-AS1	202020	0.864776224	5.378852617	7.18E-05	0.002290735	1.676451689
205904_at	MICA	100507436	0.86466968	5.147545252	0.000112187	0.003134307	1.231174856
213006_at	CEBPD	1052	0.86463657	4.176108438	0.000780608	0.012416582	-0.698871907
216483_s_at	C19orf10	56005	0.86459404	5.302814996	8.31E-05	0.002531896	1.530798491
231863_at	ING3	54556	0.864445989	4.185278161	0.000766125	0.012255084	-0.68032211
1557478_at	NA	NA	0.864437949	3.827812719	0.001596153	0.020644902	-1.405457669
230532_at	CXorf38	159013	0.864392971	3.892885357	0.001395786	0.018885079	-1.273260603
235242_at	NA	NA	0.864376175	4.11914415	0.000877036	0.013534271	-0.814189721
220234_at	CA8	767	0.864329255	5.685864253	4.01E-05	0.001530811	2.256987959
202599_s_at	NRIP1	8204	0.864250325	5.359149164	7.46E-05	0.002350038	1.63877831
218565_at	C9orf114	51490	0.863770909	3.796888585	0.00170132	0.021527496	-1.468285446
218134_s_at	RBM22	55696	0.862940869	6.374735992	1.14E-05	0.000647675	3.512648904
213642_at	NA	NA	0.862310596	6.018626848	2.17E-05	0.001006522	2.871874698
228810_at	CCNYL1	151195	0.861986615	3.159491955	0.006354773	0.054119505	-2.755409677
210101_x_at	SH3GLB1	51100	0.861777841	5.128938125	0.00011632	0.003220159	1.195076109
210219_at	SP100	6672	0.861650226	4.855506271	0.000198896	0.004746124	0.660125623
220390_at	AGBL2	79841	0.861617434	3.388452073	0.003959725	0.039008637	-2.296006176
210102_at	VWA5A	4013	0.860835172	3.772953906	0.001787496	0.022186453	-1.516911075
227388_at	TUSC1	286319	0.860769819	5.371476424	7.28E-05	0.002312519	1.662353989
239177_at	IRGQ	126298	0.860749336	3.958359886	0.001219808	0.017135925	-1.140292168
233533_at	KRTAP1-5	83895	0.860140249	2.576756849	0.020813828	0.1215548	-3.888640762
214349_at	CTCF	10664	0.859943519	5.819879432	3.13E-05	0.00129044	2.506461443
224341_x_at	TLR4	7099	0.8595963	2.074646953	0.055299241	0.232397079	-4.790216724
224413_s_at	TM2D2	83877	0.85956777	5.195993331	0.000102122	0.002926382	1.324975541
228346_at	ZNF844	284391	0.859448436	4.330775115	0.000569674	0.009938393	-0.386568774
1569041_at	NA	NA	0.859389145	2.027377901	0.06042544	0.245304495	-4.869920404
207713_s_at	RBCK1	10616	0.859352472	3.203420643	0.005804294	0.050911116	-2.667683057
206173_x_at	GABPB1	2553	0.85928213	3.004981666	0.008732155	0.06739491	-3.061963508
205100_at	GFPT2	9945	0.8587823	2.604249893	0.019699617	0.117315822	-3.836859024
217984_at	RNASET2	8635	0.858258346	4.742443971	0.000248916	0.005573088	0.436633695
221497_x_at	EGLN1	54583	0.858048111	3.255196043	0.005215822	0.047387015	-2.564009403
1555411_a_at	CCNL1	57018	0.857868856	3.903002015	0.001367003	0.01860615	-1.252711348
202545_at	PRKCD	5580	0.857546099	3.241200908	0.005368792	0.048366899	-2.592060842
209304_x_at	GADD45B	4616	0.857537186	4.745808773	0.000247255	0.005549528	0.443302928
212900_at	SEC24A	10802	0.857025979	4.284985075	0.000625234	0.010619647	-0.478891353
209470_s_at	GPM6A	2823	0.856505319	2.88020086	0.011271934	0.080100464	-3.306796812
205704_s_at	ATP6V0A2	23545	0.856327524	4.475199442	0.000425276	0.008028993	-0.096265672
1555279_at	ARMC8	25852	0.856196453	4.938649185	0.000168804	0.004249243	0.823648452
206448_at	ZNF365	22891	0.856052023	3.145648463	0.006538712	0.05522151	-2.783007477
232964_at	NA	NA	0.85588675	4.525041958	0.000384637	0.007486655	0.003573343
201383_s_at	NBR1	4077	0.855671159	5.569829643	4.99E-05	0.001786456	2.039028663
237330_at	NA	NA	0.855380811	2.627872557	0.018788171	0.11350754	-3.792202932
204095_s_at	ELL	8178	0.854757534	3.517586018	0.003031066	0.03229849	-2.035040389
222816_s_at	ZCCHC2	54877	0.854662947	5.958014372	2.42E-05	0.001089615	2.761017806
203068_at	KLHL21	9903	0.854311419	4.792983172	0.000225127	0.005195782	0.536690783
226345_at	ARL5B	221079	0.853741232	5.497247423	5.73E-05	0.001963069	1.901784699
212514_x_at	DDX3X	1654	0.85353553	5.650544136	4.29E-05	0.001603249	2.190833141
228638_at	FAM76A	199870	0.853468862	6.136685528	1.75E-05	0.0008628	3.086310068
1569003_at	VMP1	81671	0.853383524	4.58050518	0.000344061	0.006950488	0.114440557
210314_x_at	TNFSF13	8741	0.85330051	4.404208414	0.000490878	0.008880614	-0.238784599
216442_x_at	FN1	2335	0.853009933	5.520647179	5.48E-05	0.001898052	1.946106008
233425_at	NA	NA	0.853009686	4.216320425	0.000719095	0.011719794	-0.617555042
203460_s_at	PSEN1	5663	0.852464169	4.705656584	0.000267845	0.005886022	0.363649435
223631_s_at	C19orf33	64073	0.852385867	3.93991214	0.001266987	0.017559577	-1.177749839
229484_at	PPM1J	333926	0.852290602	3.522602055	0.00299976	0.032085006	-2.024884441
227402_s_at	UTP23	84294	0.851757558	5.438893364	6.40E-05	0.002108976	1.79094767
228593_at	MTMR9LP	339483	0.85174199	6.049531807	2.05E-05	0.000965563	2.928199256
216091_s_at	BTRC	8945	0.851706829	4.660000528	0.00029341	0.0062813	0.272896702
207075_at	NLRP3	114548	0.850975965	3.62310166	0.002436497	0.027681158	-1.821177997
209447_at	SYNE1	23345	0.85085312	5.40099453	6.88E-05	0.002221678	1.718728996
200837_at	BCAP31	10134	0.8506947	5.89287922	2.73E-05	0.001185541	2.641316237
40524_at	PTPN21	11099	0.850450384	3.86004397	0.001493515	0.019757548	-1.339975712
225611_at	MAST4	375449	0.850292669	4.553279873	0.0003634	0.00721455	0.060050177
228702_at	MKLN1-AS1	378805	0.850285569	4.031331036	0.001049982	0.015445486	-0.992198561
210594_x_at	MPZL1	9019	0.850201787	4.363853521	0.000532694	0.009468484	-0.31995531
222699_s_at	PLEKHF2	79666	0.849818394	4.440278794	0.000456344	0.008437817	-0.166325962
231793_s_at	CAMK2D	817	0.849751154	3.741184097	0.001908718	0.023289259	-1.58144822
207060_at	EN2	2020	0.849561583	4.122849128	0.000870411	0.013453131	-0.806685318
209636_at	NFKB2	4791	0.849535427	3.441462629	0.003548322	0.036101179	-2.189002201
218973_at	EFTUD1	79631	0.849287404	4.241882739	0.00068258	0.011297009	-0.565904336
1562058_at	NA	NA	0.848945622	3.561333962	0.002768677	0.030305788	-1.946425031
201565_s_at	ID2	3398	0.848692245	4.691541336	0.000275495	0.005996291	0.335612137
231576_at	NA	NA	0.848408889	3.268405571	0.005075406	0.046492402	-2.537514449
227670_at	ZNF75A	7627	0.848319744	2.617340445	0.01918942	0.115109807	-3.812131193
224399_at	PDCD1LG2	80380	0.848182036	2.393919094	0.029904617	0.154699317	-4.227309222
229794_at	ZNF585A	199704	0.847898737	3.382904129	0.004005439	0.03932388	-2.307193493
217455_s_at	SSTR2	6752	0.847795434	3.445511684	0.00351871	0.035919618	-2.180821354
226662_at	STX17	55014	0.847553268	3.807350966	0.001664979	0.021229647	-1.447029411
244321_at	PGAP1	80055	0.847257559	2.122221585	0.050545047	0.219420802	-4.708976231
1557466_at	FLJ31104	441072	0.846888958	4.595263723	0.000334021	0.006825309	0.143899304
1558527_at	PAXIP1-AS2	100132707	0.846786965	4.762552476	0.000239156	0.005427908	0.476473854
1556253_s_at	NA	NA	0.846650969	2.809089199	0.013028174	0.08839854	-3.445023098
227366_at	RILP	83547	0.846512319	5.355496749	7.51E-05	0.002358009	1.631789462
231169_at	TXLNA	200081	0.846226571	4.394437736	0.000500685	0.008997956	-0.258427559
220012_at	ERO1LB	56605	0.845899365	4.222732818	0.000709752	0.01162408	-0.604595153
201185_at	HTRA1	5654	0.845894814	3.597783713	0.002567525	0.028666756	-1.872531886
1556176_at	TAF8	129685	0.845751005	4.112349501	0.000889319	0.013673651	-0.827953618
1553185_at	RASEF	158158	0.845486604	3.452936356	0.003465052	0.035511097	-2.165817648
235089_at	FBXL20	84961	0.845133325	4.265137742	0.000651004	0.01094515	-0.518945554
1568933_at	LYPD8	646627	0.845036782	4.280321434	0.000631194	0.010697621	-0.488301128
227943_at	NA	NA	0.844758312	2.421014722	0.028352697	0.149334679	-4.177787033
226145_s_at	FRAS1	80144	0.844587777	3.415597017	0.003743439	0.037554594	-2.24123696
235308_at	ZBTB20	26137	0.844321988	2.813229568	0.012919002	0.087897766	-3.43700339
214866_at	PLAUR	5329	0.844252733	3.338300831	0.004392588	0.042008877	-2.397048809
226489_at	TMCC3	57458	0.844036374	3.782850757	0.001751341	0.021903061	-1.496805009
1559051_s_at	MB21D1	115004	0.843769331	2.79864854	0.013307465	0.089615178	-3.465230068
223364_s_at	DHX37	57647	0.843720742	3.727118361	0.001965002	0.023821834	-1.610017895
207574_s_at	GADD45B	4616	0.843514706	3.199116234	0.005856079	0.051212595	-2.67628895
209911_x_at	HIST1H2BD	3017	0.843286528	4.595211375	0.000334056	0.006825309	0.143794847
1569030_s_at	NUB1	51667	0.842283204	4.61073473	0.000323819	0.006698388	0.174760432
230446_at	NA	NA	0.841679271	4.176150728	0.00078054	0.012416582	-0.698786347
208792_s_at	CLU	1191	0.841377475	3.500364947	0.003141056	0.033142964	-2.069898289
AFFX-r2-Ec-bioD-3_at	NA	NA	0.840949169	3.538297324	0.002903878	0.031367238	-1.993098574
1553995_a_at	NT5E	4907	0.840712144	4.157265075	0.00081125	0.012753045	-0.737002826
220030_at	STYK1	55359	0.840533024	2.490831401	0.024697974	0.136200061	-4.049083638
55692_at	ELMO2	63916	0.840262506	4.437880085	0.000458562	0.00845309	-0.171141671
243915_at	NA	NA	0.839946653	2.623194915	0.018965373	0.114275048	-3.801057336
205810_s_at	WASL	8976	0.839813929	5.240432203	9.37E-05	0.002745774	1.410768028
236526_x_at	TRAPPC13	80006	0.839663772	4.32944679	0.000571212	0.009958879	-0.389245192
213832_at	KCND3	3752	0.839519531	4.032039576	0.001048457	0.015437631	-0.99076126
234675_x_at	NA	NA	0.839225896	5.315461902	8.11E-05	0.002492376	1.555074076
225819_at	TBRG1	84897	0.83918672	5.766702542	3.45E-05	0.001377611	2.407764082
220363_s_at	ELMO2	63916	0.839089343	4.873618763	0.000191901	0.004656986	0.69580995
229282_at	GATA6	2627	0.838931007	3.69821168	0.002085972	0.024852603	-1.668722781
235551_at	WDR4	10785	0.838701616	2.297484416	0.0361028	0.176038578	-4.401494221
233922_at	NA	NA	0.838595436	3.696538453	0.0020932	0.024911994	-1.672120407
227406_at	GABPB1-AS1	100129387	0.837991372	3.614241384	0.00248157	0.028067819	-1.839152192
215253_s_at	RCAN1	1827	0.837946523	2.786960437	0.013627021	0.091058763	-3.48782366
207526_s_at	IL1RL1	9173	0.837885005	3.391621594	0.003933842	0.03884787	-2.289613884
1563042_at	LOC338694	338694	0.837614051	4.969355516	0.000158913	0.004061968	0.883855714
229429_x_at	NA	NA	0.837157067	5.76589109	3.46E-05	0.00137781	2.406255011
205596_s_at	SMURF2	64750	0.836916638	4.023362902	0.001067297	0.015602793	-1.008363196
208654_s_at	CD164	8763	0.836589652	5.461487556	6.13E-05	0.002059849	1.833914916
205443_at	SNAPC1	6617	0.836534873	5.590426069	4.80E-05	0.001739449	2.077847799
205153_s_at	CD40	958	0.835804819	3.451023901	0.003478795	0.035607393	-2.169682642
226609_at	DCBLD1	285761	0.835617116	3.964179106	0.001205298	0.017019545	-1.12847772
222715_s_at	SYNRG	11276	0.835370353	6.084966574	1.92E-05	0.000925608	2.992613443
232176_at	SLITRK6	84189	0.835267179	1.818015444	0.088706625	0.310706314	-5.209744884
1569898_a_at	PAXIP1-AS2	100132707	0.835149485	5.450966016	6.26E-05	0.002086151	1.813914324
209183_s_at	C10orf10	11067	0.835028623	4.378393566	0.000517224	0.009238553	-0.290696686
215723_s_at	PLD1	5337	0.834898705	2.89144458	0.01101625	0.078836841	-3.284850119
1555274_a_at	EPT1	85465	0.834877023	5.435808917	6.44E-05	0.002111254	1.785076912
212741_at	MAOA	4128	0.834875168	2.860359564	0.011737312	0.082210801	-3.345465831
242157_at	CHD9	80205	0.834537937	3.657406283	0.002269603	0.026329416	-1.751565095
207236_at	ZNF345	25850	0.833986227	3.903490017	0.00136563	0.018592089	-1.251720133
1552946_at	ZNF114	163071	0.833940737	2.853361627	0.011905872	0.083082778	-3.359085831
1552717_s_at	NA	NA	0.83332486	3.317981417	0.004581089	0.043326594	-2.437929127
201399_s_at	TRAM1	23471	0.833281209	6.024677145	2.14E-05	0.000997145	2.882912017
230082_at	NA	NA	0.832874408	3.987958319	0.001147799	0.016423955	-1.080207431
219361_s_at	AEN	64782	0.832713672	5.015910454	0.000145041	0.003796267	0.974942469
212373_at	FEM1B	10116	0.832627089	4.357564003	0.000539532	0.009543483	-0.332615829
211832_s_at	MDM2	4193	0.832450052	5.485788547	5.86E-05	0.001991965	1.880054557
230090_at	GDNF	2668	0.832239269	4.094499074	0.000922428	0.01400888	-0.864121516
1552365_at	SCIN	85477	0.831939007	3.242172596	0.005358029	0.048328368	-2.590113872
239405_at	NA	NA	0.831855675	2.754760054	0.014546364	0.095168413	-3.549913418
240304_s_at	TMC5	79838	0.831054064	2.145813677	0.048329704	0.213408702	-4.668321551
AFFX-BioDn-3_at	NA	NA	0.830927844	3.523707887	0.002992902	0.032035418	-2.022645303
1555388_s_at	SNX25	83891	0.830875872	5.771954605	3.42E-05	0.00137033	2.417529251
210264_at	GPR35	2859	0.830687719	3.329747911	0.004470974	0.042564947	-2.414260603
209360_s_at	NA	NA	0.830459446	7.228391274	2.63E-06	0.000239623	4.974139517
225803_at	FBXO32	114907	0.830256439	4.883609115	0.000188151	0.004606023	0.715477992
219736_at	TRIM36	55521	0.830122977	2.908260573	0.010644381	0.076974328	-3.251982478
217897_at	FXYD6	53826	0.829647219	3.127103437	0.006793379	0.056695224	-2.819940277
208448_x_at	IFNA16	3449	0.828034287	4.620702793	0.000317416	0.006612857	0.194633614
218963_s_at	KRT23	25984	0.827996095	2.975195331	0.009282044	0.070270804	-3.12065142
226614_s_at	FAM167A	83648	0.827897271	3.376474874	0.004059074	0.039651579	-2.320155082
206703_at	CHRNB1	1140	0.827853945	4.38478736	0.000510567	0.009137559	-0.277834992
235668_at	PRDM1	639	0.82773218	3.435776649	0.003590325	0.036392472	-2.200488594
243788_at	NA	NA	0.827720769	3.224512337	0.005557024	0.049411332	-2.62548424
230343_at	NA	NA	0.827653535	2.683433793	0.016801464	0.105188508	-3.686596721
202685_s_at	AXL	558	0.827614255	3.608005452	0.002513794	0.028282167	-1.851801066
208496_x_at	NA	NA	0.826831735	3.866964684	0.001472361	0.019562901	-1.325916034
214012_at	ERAP1	51752	0.826568734	3.214172733	0.00567691	0.050134878	-2.646177125
218878_s_at	SIRT1	23411	0.826510571	4.559978513	0.00035854	0.007149231	0.073438274
226743_at	SLFN11	91607	0.826447048	3.153278032	0.006436697	0.05462151	-2.767800426
1565915_at	NA	NA	0.825905924	1.390007334	0.184433214	0.47321424	-5.825322299
203624_at	AKAP17A	8227	0.824954843	6.602898379	7.63E-06	0.000494167	3.913616252
1560814_a_at	C15orf57	90416	0.824827138	2.965672947	0.009464892	0.071111865	-3.139382443
1556221_a_at	NA	NA	0.824477088	2.690949517	0.016548788	0.104072344	-3.672251702
209803_s_at	PHLDA2	7262	0.824137853	3.248421484	0.005289322	0.047848062	-2.577590638
217050_at	EPAG	10824	0.823416328	4.881573072	0.000188909	0.00461351	0.711470464
1557258_a_at	BCL10	8915	0.823201316	3.896409179	0.001385692	0.018770848	-1.266102781
236117_at	NA	NA	0.822750134	3.571865004	0.002708989	0.029819609	-1.925081119
214838_at	SFT2D2	375035	0.822141822	5.710831064	3.83E-05	0.001479488	2.303649565
AFFX-CreX-5_at	NA	NA	0.821925921	4.406296699	0.000488808	0.008846597	-0.234587156
219033_at	PARP8	79668	0.821805522	3.570678185	0.002715651	0.029856872	-1.92748674
206465_at	ACSBG1	23205	0.821795578	2.6091414	0.019507468	0.116501456	-3.827624454
200797_s_at	MCL1	4170	0.821741527	5.504513834	5.65E-05	0.001943486	1.915555588
221696_s_at	STYK1	55359	0.82111627	3.786072047	0.001739733	0.021837829	-1.490260641
211302_s_at	PDE4B	5142	0.820394938	2.771160467	0.014070853	0.093020196	-3.518318387
232485_at	SNX29	92017	0.820385977	3.861998821	0.001487509	0.019701927	-1.336004332
214603_at	NA	NA	0.820089401	5.294462936	8.44E-05	0.002556307	1.514755981
204729_s_at	STX1A	6804	0.819687072	5.235964778	9.45E-05	0.002762173	1.402154087
203598_s_at	WBP4	11193	0.819101395	4.829597885	0.000209362	0.004921266	0.609024116
1568858_at	NA	NA	0.818934854	3.413245659	0.003761699	0.037661762	-2.245983241
209535_s_at	NA	NA	0.818441206	2.805315035	0.013128471	0.088913557	-3.452330329
221826_at	ANGEL2	90806	0.8181768	4.845137227	0.000203019	0.004824013	0.63968196
210174_at	NR5A2	2494	0.817140423	4.143940053	0.000833655	0.012993177	-0.763976344
224436_s_at	NIPSNAP3A	25934	0.817039322	3.206037967	0.005773027	0.050688992	-2.662449166
213058_at	TTC28	23331	0.81671354	4.015458219	0.001084759	0.015790524	-1.024400848
222714_s_at	LACTB2	51110	0.816713259	5.255367841	9.10E-05	0.002687894	1.439548874
230542_at	ZNF597	146434	0.816146156	2.999970645	0.008822375	0.067821111	-3.071846771
233660_at	EHD4	30844	0.816103915	3.874303572	0.001450259	0.019371705	-1.311007187
1554810_at	PLA2G4C	8605	0.815758027	2.523455994	0.023148097	0.130436176	-3.988421912
219150_s_at	ADAP1	11033	0.815748622	3.056870596	0.007849592	0.062827764	-2.959393296
220338_at	RALGPS2	55103	0.815538395	2.372819794	0.031168311	0.159428139	-4.265699934
1555229_a_at	C1S	716	0.814650132	2.021782191	0.06106015	0.247183747	-4.879286898
220311_at	N6AMT1	29104	0.814367025	5.517083	5.52E-05	0.001907296	1.93935973
1558849_at	LINC00908	284276	0.814343843	3.828607196	0.001593539	0.020636372	-1.40384355
206536_s_at	XIAP	331	0.813905949	3.587363294	0.002623487	0.02908926	-1.893661891
226878_at	HLA-DOA	3111	0.81346383	3.659552621	0.002259551	0.026251796	-1.74720858
222547_at	MAP4K4	9448	0.812572143	3.941537946	0.001262756	0.017529403	-1.174448438
207624_s_at	RPGR	6103	0.811942856	3.619504805	0.002454694	0.027850262	-1.828474971
213073_at	ZFYVE26	23503	0.811666811	4.51629441	0.00039147	0.007587612	-0.0139349
214085_x_at	GLIPR1	11010	0.811439411	4.592598377	0.000335812	0.00685039	0.138580501
214660_at	ITGA1	3672	0.81130299	3.276806582	0.004988062	0.045943786	-2.520655216
226046_at	MAPK8	5599	0.811195868	3.564387721	0.002751235	0.030149883	-1.940236251
238053_at	DHRSX	207063	0.810925077	4.031814961	0.00104894	0.015437631	-0.991216899
227541_at	WDR20	91833	0.810868632	3.699649535	0.002079782	0.024808337	-1.665803056
211376_s_at	NSMCE4A	54780	0.810715989	5.481630328	5.90E-05	0.002000865	1.872164871
212666_at	SMURF1	57154	0.810684653	4.529946863	0.000380859	0.007439602	0.013387889
204618_s_at	GABPB1	2553	0.810609853	4.289186068	0.000619914	0.010545668	-0.470416122
1558662_s_at	BANK1	55024	0.81041581	5.29264781	8.47E-05	0.002561648	1.511268378
202581_at	NA	NA	0.810225016	3.896118791	0.001386521	0.018773654	-1.266692631
242859_at	NA	NA	0.809602333	1.898219378	0.076709435	0.28390228	-5.082223747
40020_at	CELSR3	1951	0.809258975	5.248948178	9.22E-05	0.002709702	1.427181555
1553212_at	KRT78	196374	0.809109265	4.994931458	0.000151131	0.003916147	0.933925593
235745_at	ERN1	2081	0.808640452	4.838468939	0.000205716	0.004862748	0.626528963
228248_at	RICTOR	253260	0.808261043	3.055887966	0.007865461	0.062899531	-2.961339457
218889_at	NOC3L	64318	0.808252524	4.169875297	0.000790611	0.012530008	-0.711483369
238743_at	NA	NA	0.808019877	3.444210468	0.003528199	0.035976012	-2.183450487
222262_s_at	ETNK1	55500	0.807770881	5.18137587	0.000105057	0.002993215	1.296703827
219479_at	KDELC1	79070	0.807744211	4.447299945	0.000449916	0.008367069	-0.152232492
243328_at	NA	NA	0.807666684	2.334471321	0.033594968	0.167790334	-4.335078997
207667_s_at	MAP2K3	5606	0.807500631	4.328895472	0.000571852	0.009963287	-0.390356063
217730_at	TMBIM1	64114	0.807129637	4.874319338	0.000191636	0.004654677	0.697189511
244462_at	ZNF224	7767	0.806366652	4.197167748	0.000747752	0.012035139	-0.656276034
1565889_at	NA	NA	0.806353279	2.71609096	0.015729916	0.100459429	-3.624165142
210355_at	PTHLH	5744	0.805862071	3.713882106	0.002019492	0.0242832	-1.636900286
233255_s_at	BIVM	54841	0.804839324	4.973622255	0.000157586	0.004035346	0.89221364
222401_s_at	TMEM50A	23585	0.804802679	4.242439407	0.000681806	0.011289452	-0.564779921
32541_at	PPP3CC	5533	0.804684725	4.445232647	0.000451799	0.008375173	-0.156381785
235260_s_at	PACRGL	133015	0.804289228	4.729683838	0.000255321	0.005683906	0.411332632
35254_at	TRAFD1	10906	0.804084816	3.863577083	0.001482678	0.019671293	-1.332798028
219343_at	CDC37L1	55664	0.803575515	4.236494873	0.000690116	0.011378801	-0.576788151
211205_x_at	PIP5K1A	8394	0.803494949	3.934171856	0.001282041	0.017705383	-1.189406551
204306_s_at	CD151	977	0.803323295	4.012571561	0.001091208	0.015842465	-1.030257948
233770_at	NA	NA	0.803271633	3.792887045	0.00171543	0.021640782	-1.476415144
206919_at	ELK4	2005	0.803157029	2.706476547	0.016038334	0.10187602	-3.642572057
222038_s_at	UTP18	51096	0.802980257	5.045152442	0.000136972	0.003638952	1.032033123
244523_at	MMD	23531	0.802838665	3.557291033	0.00279194	0.03048718	-1.954617881
228840_at	AMOTL1	154810	0.802696676	4.602595528	0.000329146	0.006771274	0.158527116
AFFX-r2-Bs-dap-5_at	NA	NA	0.802643143	4.013344367	0.001089478	0.015833919	-1.028689884
227436_at	OTUD7B	56957	0.802622055	5.732635721	3.68E-05	0.001442179	2.344332258
1559964_at	FLJ38717	401261	0.802525183	3.400273719	0.003864042	0.038398124	-2.272160561
220002_at	KIF26B	55083	0.801897319	3.483372031	0.003253502	0.034017836	-2.104279204
1553815_a_at	TCEANC	170082	0.801589646	3.152319326	0.006449429	0.054687114	-2.76971169
217201_at	RASAL2	9462	0.801483487	3.139901928	0.006616601	0.055655792	-2.794456501
221185_s_at	IQCG	84223	0.80120142	3.782341225	0.001753184	0.02190479	-1.497840169
238987_at	B4GALT1	2683	0.801158354	2.991611139	0.008974922	0.068639508	-3.088325285
1555311_at	NA	NA	0.801108847	4.590883271	0.000336969	0.006862959	0.135157623
229123_at	NA	NA	0.800937082	4.842641754	0.000204024	0.004839485	0.634760241
239331_at	NA	NA	0.800697215	2.418269894	0.02850637	0.1498208	-4.182814848
208868_s_at	GABARAPL1	23710	0.800574006	5.190801695	0.000103155	0.002948577	1.314937279
227383_at	NA	NA	0.800308789	2.200809237	0.043509323	0.199035495	-4.572637947
238423_at	SYTL3	94120	0.800252687	3.135898677	0.006671402	0.055967476	-2.802429848
229830_at	NA	NA	0.800236395	4.086872562	0.000936953	0.014178769	-0.879577644
222479_s_at	DYNC1LI1	51143	0.79955447	6.421137888	1.05E-05	0.000617383	3.594804345
228708_at	RAB27B	5874	0.799399989	3.576271011	0.002684402	0.029608565	-1.916149886
201543_s_at	SAR1A	56681	0.799319752	3.377038687	0.004054342	0.039626594	-2.319018542
242035_at	NA	NA	0.799056428	3.000212878	0.008817993	0.06781664	-3.071369107
226269_at	GDAP1	54332	0.799001507	5.092318703	0.00012492	0.003391326	1.123915285
205731_s_at	NCOA2	10499	0.797788314	3.822939164	0.001612281	0.020775737	-1.415359169
219291_at	DTWD1	56986	0.79778004	4.989857896	0.000152643	0.00394784	0.923998793
202703_at	DUSP11	8446	0.797734062	3.729916165	0.001953675	0.023731875	-1.604335327
1556855_a_at	LOC283501	283501	0.797541556	3.767930688	0.001806133	0.022382213	-1.52711581
221977_at	TBX2	6909	0.797430171	3.803879175	0.001676951	0.021337509	-1.454082949
203394_s_at	HES1	3280	0.796702639	3.624366837	0.002430128	0.027648156	-1.818611227
242126_at	NA	NA	0.796679574	1.917467773	0.07405553	0.277803505	-5.051114257
235938_at	ARMC9	80210	0.796364753	4.707913736	0.000266642	0.005866509	0.368131143
232304_at	PELI1	57162	0.796147732	3.808263143	0.001661848	0.021204559	-1.445176165
203041_s_at	LAMP2	3920	0.796113389	4.162498583	0.000802619	0.012657392	-0.726410862
236402_at	BRAF	673	0.795868742	3.108615484	0.007056998	0.058266587	-2.856715003
204293_at	SGSH	6448	0.79530194	3.859805365	0.00149425	0.019762486	-1.340460452
220046_s_at	CCNL1	57018	0.795156685	3.42053999	0.003705342	0.037264856	-2.231258211
232935_at	NA	NA	0.795141605	3.541816769	0.002882802	0.03119897	-1.985969479
223228_at	LDOC1L	84247	0.794726664	3.606257377	0.002522902	0.028324368	-1.855346607
214808_at	NA	NA	0.794574539	3.470590728	0.003340722	0.034606666	-2.130128497
225417_at	EPC1	80314	0.79423794	4.239942246	0.000685285	0.011326464	-0.569824075
233500_x_at	CLEC2D	29121	0.79398964	3.047056959	0.008009501	0.063706643	-2.978823449
220712_at	C8orf60	619426	0.793848602	4.602540323	0.000329182	0.006771274	0.158416992
230612_at	WDR73	84942	0.79359076	2.366439583	0.03156025	0.160635757	-4.277278679
218214_at	C12orf44	60673	0.793568847	5.814766197	3.16E-05	0.001298823	2.496988042
228099_at	ZNF550	162972	0.79340282	4.438255703	0.000458214	0.00845309	-0.170387545
225721_at	SYNPO2	171024	0.792943305	2.938257473	0.01001124	0.073957619	-3.193223642
220326_s_at	ARHGEF40	55701	0.792696519	3.782661662	0.001752025	0.021903061	-1.497189172
221778_at	JHDM1D	80853	0.792668245	4.66505961	0.000290458	0.006239994	0.282962164
210135_s_at	SHOX2	6474	0.79224651	3.609310255	0.002507017	0.028232985	-1.849154529
210320_s_at	DDX52	11056	0.792160653	5.921586303	2.59E-05	0.001141645	2.694145328
1562415_a_at	SPOCD1	90853	0.792092869	2.629370459	0.018731763	0.113232843	-3.789366302
235827_at	NA	NA	0.79200802	3.94722497	0.001248068	0.017412125	-1.16290059
209471_s_at	FNTA	2339	0.79190456	5.239343028	9.39E-05	0.002747157	1.408668139
217976_s_at	DYNC1LI1	51143	0.791378821	5.70291168	3.89E-05	0.001496541	2.288857791
[truncated: 52,676 more rows]
