# Supplementary material for: Methylation-dependent SOX9 expression mediates invasion in human melanoma cells and is a negative prognostic factor in advanced melanoma
Source: Genome Biol. 2015 Feb 22;16(1):42. doi: 10.1186/s13059-015-0594-4 (PMC4378455; doi:10.1186/s13059-015-0594-4)
Supplement: Additional file 5: Table S4. — Clinical parameters of primary melanoma patients. TNM stage, gender, and tumor location between the SOX9 high and SOX9 low patients were evaluated by the Chi-squared test. Age was evaluated by Student’s t-test. * represents p < 0.05. [file 13059_2015_594_MOESM5_ESM.txt]

Clinical Parameter	SOX9 low	SOX9 high	p value
T0	0	0	NA
T1	0	0	NA
T2	0	2	0.157
T3	3	2	0.655
T4	19	19	1.000
N0	13	12	0.841
N1	3	4	0.705
N2	3	1	0.317
N3	1	2	0.564
NX	2	5	0.257
M0	20	24	0.546
M1	2	0	0.157
female	10	10	1.000
male	12	14	0.695
age	63.6	63.5	0.992a
a: Student's t-test
