# Supplementary material for: Methylation-dependent SOX9 expression mediates invasion in human melanoma cells and is a negative prognostic factor in advanced melanoma
Source: Genome Biol. 2015 Feb 22;16(1):42. doi: 10.1186/s13059-015-0594-4 (PMC4378455; doi:10.1186/s13059-015-0594-4)
Supplement: Additional file 6: Table S5. — Differential gene analysis of SOX9 high and low primary melanoma patients. Limma output table for SOX9 high primary melanoma patients versus SOX9 low primary melanoma patients. [file 13059_2015_594_MOESM6_ESM.txt]

Genes	logFC	FDR
SOX9	-4.785070715	1.93E-15
PLXNB1	-1.722018092	0.000470735
SEMA4F	1.129713011	0.000470735
HLF	-2.177901309	0.001853404
RPL23AP82	1.030064272	0.007471548
KDELR3	1.387342885	0.010274422
OCLN	-2.043594206	0.011242211
MARK1	-2.080719808	0.018425613
PTPRH	2.887619696	0.028251783
SOX4	-1.161115211	0.031038615
PHYH	1.013628482	0.031038615
LNX1	-1.514979001	0.03696626
CYP2B7P1	-1.782434592	0.039450223
SLC13A4	-1.886944957	0.039450223
PTCRA	2.384826349	0.043499773
LOC541471	1.588325811	0.043499773
MEX3A	-1.626139568	0.043499773
POU3F3	-3.020887722	0.043499773
ADRB2	-1.853145404	0.043499773
MFI2	2.151090541	0.043499773
SCRN1	2.453988978	0.043499773
