# Supplementary material for: Methylation-dependent SOX9 expression mediates invasion in human melanoma cells and is a negative prognostic factor in advanced melanoma
Source: Genome Biol. 2015 Feb 22;16(1):42. doi: 10.1186/s13059-015-0594-4 (PMC4378455; doi:10.1186/s13059-015-0594-4)
Supplement: Additional file 7: Table S6. — Differential gene analysis of SOX9 high and low metastatic melanoma patients. Limma output table for SOX9 high metastatic melanoma patients versus SOX9 low metastatic melanoma patients. [file 13059_2015_594_MOESM7_ESM.txt]

Genes	logFC	FDR
SOX9	-5.438534412	1.13E-43
NYX	-1.720989034	1.25E-09
SSBP2	-1.21951778	1.48E-06
SH3BP5	1.118131435	1.48E-06
RGS10	1.069993615	8.15E-06
DLX6AS	-1.947974399	8.15E-06
SOX4	-1.100245292	8.61E-06
TBX3	-2.19438497	1.07E-05
PLXNB1	-1.154673438	1.50E-05
ZNF618	-1.033778032	1.79E-05
DLX6	-2.407411538	2.93E-05
PLD1	1.166960409	2.93E-05
GRM7	-1.752227903	2.93E-05
ADAMTS3	-1.923198982	2.93E-05
SH2B3	1.071041359	2.93E-05
C14orf72	1.695719692	2.93E-05
MARK1	-1.847018827	3.30E-05
LOC285696	-1.617562415	3.31E-05
KIAA1598	1.058422244	5.40E-05
KIAA1199	1.869176418	6.86E-05
HIF3A	-2.627471854	9.73E-05
NECAB1	-1.064402098	1.00E-04
MFI2	2.052716457	0.000104441
STON1	-1.261932222	0.00010747
GLRA2	-1.82291898	0.000110236
FCRLA	2.181358219	0.000127964
CHRM1	-2.561464418	0.000128118
WIPI1	1.137810352	0.000130271
TTPA	-1.579509599	0.000130271
C21orf63	1.331701443	0.000172663
AVPI1	1.181911721	0.000174946
SLC16A6	2.562284081	0.000174946
CATSPERB	1.247543734	0.000181969
MEX3B	-1.122210378	0.000188965
ATP6V0D2	2.32272762	0.000202198
KCNIP1	-2.053709865	0.000204277
CORO2B	-1.953455803	0.000216637
TSPAN1	1.62059509	0.000242283
MEX3A	-1.546906314	0.000245941
RP1-177G6.2	-1.094117374	0.000252708
FAM134B	1.538555149	0.000283665
LONRF3	1.642040614	0.000285228
RASL10B	-1.915911219	0.000294742
SCML2	-1.420082147	0.000300353
GCNT3	1.579787575	0.000301163
CCDC64	1.61756995	0.000339387
ENTHD1	2.535969422	0.000349871
CTLA4	1.811155597	0.000397144
DUSP10	1.130616523	0.000397144
SOSTDC1	-3.092280036	0.000410223
C21orf82	-1.224950921	0.000410223
CAPG	1.665409194	0.000443191
ACVR1C	1.574606079	0.000452979
AMZ1	1.163527661	0.000506008
MC1R	1.238677426	0.000506008
FBN3	-1.752886744	0.000556575
ITPR3	1.066681685	0.000561347
MCC	-1.007174269	0.000591099
NUDT10	-1.830404096	0.000698067
LGALS3	1.100985032	0.000698067
TMEM56	1.602165258	0.000732162
ZDHHC23	1.273127375	0.000732162
SLC44A5	-1.855673813	0.000734087
AGPAT9	1.49947865	0.000756015
RAPGEF3	-1.008430375	0.000756015
ARSG	1.249255324	0.000761714
GPR55	1.406298129	0.000770938
KLK4	1.63221268	0.000788117
CECR2	-1.629856523	0.000805235
LOC643763	-2.168664309	0.000807803
AUTS2	-1.183290405	0.000807803
GAD2	-1.421563804	0.000807803
BRSK2	2.248484922	0.000861366
SOAT2	-1.161817869	0.000861366
PTK7	-1.114815854	0.000861366
ZNF365	1.603953993	0.000876224
KLHL29	-1.175929258	0.000908651
UCN2	2.648255932	0.000916838
MOCOS	1.515705302	0.000916838
PCDH7	-1.367001935	0.001011693
LPXN	1.080294727	0.001049952
IL17D	-1.648116534	0.001102484
CDC42BPG	-1.592513777	0.001102484
HS3ST5	-1.789025431	0.00110422
FAM81A	1.301650065	0.00110422
TMEM169	1.335279078	0.00110422
TEKT2	-1.069525987	0.001112088
NUDT11	-1.557210526	0.001207127
ISG20	1.372496462	0.001242769
FBLL1	-1.766721412	0.001247449
DLX5	-1.588390925	0.001377529
CCDC129	-1.174917599	0.001385397
SULT1C4	-1.716285659	0.001388116
SCCPDH	1.186533774	0.001426639
SLC22A18AS	1.273290511	0.001426639
COL28A1	-1.410378207	0.001439766
EPB41L4B	-1.451801949	0.001439766
PPFIA4	-1.111596702	0.001439766
HS6ST2	-1.984082213	0.001497438
VANGL2	-1.316860083	0.001536312
COL24A1	-1.587946373	0.001672605
CAND2	-1.236664145	0.001698832
EGR3	1.248491252	0.001969036
GARNL3	-1.167019728	0.001969036
ZNF711	-1.730581643	0.002001466
SLC38A8	2.145619315	0.002001466
MRGPRX3	-2.227855675	0.002035634
DNAH11	-1.180694954	0.002048246
EPHA4	1.489546275	0.002107983
CHST9	-2.841858843	0.002107983
BAMBI	1.110675046	0.00225994
DKKL1	-1.104299085	0.002267662
RFX4	-1.133444449	0.002267662
LXN	1.017895917	0.002267662
CSF2RA	1.419767563	0.002276548
GOLGA7B	1.540487708	0.002392144
TRO	-1.245111621	0.002408075
SLC10A4	-1.249661526	0.002408075
LRRTM4	-2.380886981	0.002434519
BMP4	-1.222633837	0.002463669
FNDC5	-1.379538135	0.002502615
PCDH10	-1.528558387	0.002541232
ZNF541	-1.145351689	0.002676905
KIF25	-1.570066775	0.00268458
NKX2-2	-2.094448366	0.002767744
LMO3	-1.863335535	0.002767744
PTK6	1.4096423	0.002787283
C11orf41	1.312151115	0.002814905
C8orf85	-1.647487368	0.002814905
KIF26B	-1.298250321	0.002814905
ENO2	1.087352043	0.002860916
NXPH1	-1.026264903	0.002899649
NYNRIN	-1.131238982	0.002899649
NPAS3	-1.324182641	0.003015895
MPP4	-1.510362999	0.003028616
SYT5	1.789690524	0.003060628
LRRN4CL	-1.762124007	0.00315102
C5orf13	-1.206062661	0.003222894
C4orf19	-1.724906524	0.003302349
LHFPL3	-1.628992741	0.003352682
MYOZ3	-1.15862985	0.003352682
HOXA2	-1.227623501	0.003368967
C7orf51	-1.25647382	0.00347787
TNFRSF10C	1.221622082	0.00347787
HAR1A	1.218791186	0.00355011
RASD2	1.073174901	0.00363248
PITX2	-1.955372846	0.00363248
KCNN4	1.518973813	0.003633211
PTPRH	1.411900258	0.003648316
SLC7A10	-1.449588923	0.003686366
GPR156	-1.029570795	0.003897773
RPSAP52	-1.324068839	0.003909892
SYCP2L	-1.412054048	0.003909892
STX11	1.03386999	0.003997417
C2orf89	1.386376862	0.004083699
BMP8B	1.535130982	0.004083699
TRIM17	-1.163035307	0.004129594
OR9G9	-1.062481929	0.004259938
GRHL1	1.014424924	0.004323575
LOC116437	-1.097712248	0.004517618
CDR1	-1.185270352	0.004781351
LOC100190938	-1.210176779	0.004881183
EVI2A	1.110741554	0.005203313
ECM1	1.127852191	0.005358408
GABRP	-1.615729594	0.005383281
CRB1	-1.429722069	0.005613035
C1orf170	1.130097193	0.005613035
GJB1	1.80337016	0.005613035
DACT3	-1.194388733	0.005641887
DPP10	-2.227613515	0.005641887
FYB	1.129623222	0.005641887
KCNK2	-1.347792612	0.005641887
AFF2	-1.394951102	0.005674479
TTR	-1.774028049	0.005674479
FBN2	-1.372261361	0.005750627
FAIM3	1.419639353	0.005777019
DNAH2	-1.990546553	0.005940673
TMSB15A	-1.147465173	0.005972892
ASB11	-2.016645307	0.006017806
NCAM1	-2.124053005	0.006042726
SCN1A	-1.358338668	0.006042726
SOX2	-2.053943037	0.006208549
C14orf37	-1.081719202	0.006229118
SYNPR	-1.731272509	0.006266152
EMCN	-1.004971913	0.006421325
LYPD6	-1.386348103	0.006446266
PLEKHN1	1.28601741	0.006503509
KCNAB2	1.152031736	0.006503509
BEND5	-1.138839974	0.006632796
EEF1A2	2.056508045	0.006702088
KLHL13	-1.656269222	0.006769872
RAPGEF4	-1.345423318	0.006952615
MEGF10	-2.401115517	0.006975647
SCN4A	-1.053945349	0.007225335
SNTG1	-1.167797773	0.007391135
ZBTB8B	-1.348417669	0.00743929
CYP7A1	-1.002454185	0.007607074
CSAG2	-2.263409735	0.007703142
MMP8	2.153107404	0.007703142
PBX1	-1.256095339	0.007703142
TMEM163	1.74980407	0.007945836
PHYHD1	-1.215992701	0.007979926
NPPC	1.197731043	0.007979926
TGFB2	-1.198500172	0.007997614
C1QTNF4	-1.094476218	0.008169317
NT5E	1.366859076	0.008169317
LRP2	-2.289627159	0.008169317
RIPK4	1.726952049	0.008351194
EGFL6	1.179497669	0.008408076
LOC100188949	1.071320662	0.00856325
HGC6.3	-1.260853382	0.008868796
IGDCC3	-1.620847356	0.008961077
CD109	1.0521574	0.008961077
TRIM9	-1.067981841	0.008969903
HES2	1.676433582	0.009062317
CAMKV	-1.201570857	0.009103131
EPHB3	-1.160578416	0.00970749
HORMAD1	-2.022795176	0.009882715
CLUL1	-1.603579146	0.009882715
HPN	-1.346888846	0.010276617
TAGLN3	-1.599651789	0.010332534
CXADR	1.527501489	0.010500152
CA4	-1.080555839	0.010518218
CYP27C1	-1.393632025	0.010533148
CYP1A1	1.520355963	0.010876778
TPTE2P1	-1.031693831	0.010979333
EPDR1	1.238811318	0.011326005
LIF	1.605775769	0.011641846
DPY19L2P4	-1.042140813	0.01173961
HFM1	-1.015382356	0.011820849
GAS2	-1.311071723	0.011820849
NR4A3	1.172471039	0.011897894
MAGEL2	-1.537100615	0.011897894
HAO2	1.289504267	0.011897894
TRIM54	-1.063055379	0.011897894
HPSE2	-1.336258203	0.011897894
HAND2	-1.642550123	0.011897894
CLDN14	1.565752011	0.012030725
GABRA3	-2.083520268	0.012078978
FAM181B	-1.328912853	0.012121509
CELSR1	1.182385262	0.012140181
TBX22	-1.113013532	0.0123508
IGSF9	-1.44462571	0.012473061
RNF175	-1.754528739	0.012686583
ATP1B2	-1.43969443	0.012686583
LRRC10B	-1.097834458	0.012948674
NKX6-1	-1.509155917	0.013173067
GPR18	1.093671755	0.013199784
NTNG1	-1.758631612	0.013216368
NRXN2	-1.305194576	0.013301342
SCML4	1.587064518	0.013313515
IL28RA	1.219598484	0.013313515
RCAN2	-1.026285716	0.013313515
SLC6A12	1.078028195	0.013385621
C2orf71	-1.002683257	0.013408719
DCX	-1.620002162	0.01357538
HOXD13	-1.879182659	0.013665631
CCDC8	-1.310214572	0.013681663
PAEP	2.728647085	0.014005552
DCAF12L1	-1.340709304	0.014045474
PKDCC	-1.087003983	0.014152573
CNTFR	-1.969520939	0.01434292
FBXL16	1.123316759	0.014557293
SLC7A11	1.272920828	0.014588128
RPE65	-1.045147805	0.014620135
PLAG1	-1.113118721	0.014631124
C6orf114	1.12157917	0.014855973
HUNK	-1.369795909	0.01501979
SIM2	-1.096106433	0.01510338
FOXG1	-1.418212597	0.015132064
TMEM108	-1.044470339	0.015336675
JPH4	-1.342078068	0.015668957
IL24	1.110962047	0.015671401
KCNH3	1.061009362	0.015717467
MYO3A	-1.325949438	0.016103319
ZIC1	-1.817895432	0.01622098
PRL	-1.032514549	0.016295719
TMEM151A	1.307380572	0.016359931
KLHL35	-1.239786448	0.016372928
ADAMTSL5	1.096539964	0.016596846
MSTN	-1.038537854	0.016596846
CTSG	1.456415517	0.016596846
THBS4	-1.584088307	0.01713505
MRGPRX4	1.40195463	0.017199356
ZNF695	-1.120939958	0.017207681
MAP2	-1.329270767	0.017351057
TEX15	-1.658271902	0.01754464
SORBS2	-1.183052402	0.017694653
GPR98	-1.486675638	0.017733601
RND2	-1.303898871	0.017775521
SLC9A7	1.272531903	0.018352542
BAI3	-1.436350573	0.018482516
EMILIN3	-1.348943041	0.018738332
RFPL2	1.2498712	0.018774696
CCL13	1.262796207	0.018775685
BIRC3	1.226928485	0.018775685
TMEM215	-1.411638725	0.019317522
PNMA2	-1.285799213	0.019745657
HOXA11	-1.134464969	0.019775917
PTGES	1.188303089	0.019946808
ZNF662	-1.115294098	0.019994522
NOVA1	-1.225508827	0.020255478
CYP26A1	-1.397990074	0.020523202
SULT4A1	-1.597093489	0.020556703
ELOVL7	1.098695291	0.020601557
BCL2A1	1.009289346	0.020640737
SMO	-1.055802734	0.020730118
SPACA3	1.072126635	0.021048588
ZNF454	-1.025996277	0.021115524
LOC152225	1.167860827	0.021115524
FAM196B	-1.394662581	0.021120538
DPP4	1.058822118	0.021321561
NEURL	-1.285954097	0.021640751
DOK6	-1.133854206	0.021640751
AQP4	-1.373638991	0.021640751
PDE11A	-1.255030241	0.022134093
CTXN1	-1.006533574	0.022312076
QPCT	1.387559015	0.022312076
FRAS1	-1.299774842	0.022439495
GCK	-1.188115282	0.022683357
TLE6	1.04050192	0.022683357
MAP7D2	-1.583149788	0.022813635
GAD1	1.364063856	0.02293894
PNLIPRP3	1.611212531	0.023261899
LOC100127888	1.47880405	0.023727992
LOC645323	-1.201254542	0.023735918
SEMA3E	-1.773859782	0.023757761
GYPE	-1.018113938	0.023999927
FLRT1	-1.200876249	0.024363204
COL29A1	1.011064878	0.024380574
PI15	-1.600878328	0.024950111
AFF3	-1.042057135	0.025165004
C14orf34	1.84839571	0.025759224
HFE	1.038123023	0.025789489
FAM75C1	-1.262647602	0.025844791
TTYH1	-1.773521689	0.026105576
AQP5	-1.099605405	0.026316568
CCL20	1.305487177	0.026742785
FIGNL2	-1.0560983	0.026871151
HMGA2	-1.800756188	0.0270604
TUBA8	1.004047088	0.027354623
PCSK2	-1.876129589	0.027354623
C3orf32	-1.228583794	0.027649111
NPHS1	1.069698539	0.027685861
PRRT4	-1.464840239	0.028047002
HOXA11AS	-1.045398112	0.028113702
PNMA3	-1.262086329	0.028194146
DENND2D	1.090209471	0.028264266
CDH10	-1.230001351	0.028513433
MAGED4	-1.258663707	0.028632918
PRUNE2	1.400848819	0.028781762
FLNC	-1.300441056	0.028878593
TRIM71	-1.112636861	0.02939619
ESRRG	-1.403657383	0.029573198
CSDC2	-1.036228944	0.029707735
POU3F3	-1.573904899	0.030611878
BZRAP1	-1.076729494	0.030675579
MDFI	-1.475069792	0.030897272
SDK2	-1.539906203	0.030906903
ITLN2	-1.183905662	0.031289955
FBXL21	-1.035788971	0.031380323
NTN1	1.103991691	0.031578694
OLFM3	-1.40869133	0.031582607
ADCY2	1.94570788	0.032285226
KLK1	1.050153243	0.032739017
SERPIND1	1.041964542	0.033091185
ITK	1.130663319	0.033218057
LOC285735	1.195709786	0.033242601
CRABP1	-1.465730925	0.033511941
LRRTM1	-1.449109078	0.033556927
CSMD3	-1.214289725	0.03367096
CBLN1	-1.034133449	0.034079712
TOX3	-1.232076119	0.034131404
LOC390595	1.21348552	0.034211711
CHRNA1	1.377753765	0.034343075
INSC	-1.754666049	0.034668982
CRTAC1	-2.011187687	0.034668982
ISL1	-1.418156167	0.035583068
DSG2	-1.704594373	0.035824629
COL25A1	-1.296849466	0.036141672
PPP1R1B	-1.251758817	0.036214842
PARP15	1.033577447	0.036887666
RBM20	-1.237431119	0.037168459
C2orf82	-1.370052863	0.037284361
CNTN4	-1.385840954	0.037485238
KYNU	1.003808152	0.037536857
DLK1	-1.378126239	0.037536857
TNFSF11	1.073872973	0.03756883
SELENBP1	-1.013699693	0.037588432
RFPL1S	-1.152127379	0.038075935
WNK4	-1.348263682	0.038077281
LRRC17	-1.082815946	0.038836335
SCARA5	1.243824567	0.038933496
MAGEA2	-2.222047569	0.03933798
XYLT1	-1.011483987	0.040014206
CD1A	1.003638387	0.040112748
KLK6	1.641515331	0.040123835
SEMA3B	1.282283543	0.040135377
BCAN	-1.831877898	0.040159578
PRKCB	1.056149838	0.040263053
GLDC	1.205830997	0.040949301
GRIK3	-1.646374539	0.041547016
UGT3A2	-1.028018895	0.041676993
PCDHB6	-1.089979309	0.041703178
LIN28B	-1.733487592	0.042583374
S100B	1.141947662	0.042602504
MCHR1	1.461054123	0.042892778
TCERG1L	1.225974504	0.043129589
C14orf132	-1.202248487	0.043246135
CD22	1.135166519	0.043370064
RASGRP1	1.00481585	0.044495881
SLC25A21	-1.130402295	0.044585587
RORC	1.208306247	0.046042178
ATP6V0A4	1.616492116	0.046578279
GPC3	-1.136077023	0.04660188
TC2N	1.065793797	0.046875283
PRIMA1	-1.673319045	0.046875283
KLHL38	-1.042001318	0.046973114
IL7R	1.138194748	0.046973114
WNK2	-1.374491567	0.047069747
LPAR3	-1.278982724	0.047663541
MAGED4B	-1.288440288	0.047768786
FHAD1	1.023808005	0.047984379
CSAG3	-1.793259635	0.048532359
RASEF	1.380983699	0.04878057
ZIC4	-1.148704427	0.049018311
ABCC11	-1.242883744	0.049278895
