# Supplementary material for: Methylation-dependent SOX9 expression mediates invasion in human melanoma cells and is a negative prognostic factor in advanced melanoma
Source: Genome Biol. 2015 Feb 22;16(1):42. doi: 10.1186/s13059-015-0594-4 (PMC4378455; doi:10.1186/s13059-015-0594-4)
Supplement: Additional file 8: Table S7. — Overlap of SOX9 overexpression and metastatic melanoma patients. List of genes overlapping from M010817 melanoma cells overexpressing SOX9 and SOX9 high metastatic melanoma patients. [file 13059_2015_594_MOESM8_ESM.txt]

Genes	logFC	FDR
SOX9	-5.438534412	1.13E-43
TBX3	-2.19438497	1.07E-05
KIAA1199	1.869176418	6.86E-05
STON1	-1.261932222	0.00010747
ENTHD1	2.535969422	0.000349871
SOSTDC1	-3.092280036	0.000410223
ACVR1C	1.574606079	0.000452979
TMEM158	1.602165258	0.000732162
PCDH7	-1.367001935	0.001011693
ISG20	1.372496462	0.001242769
EGR3	1.248491252	0.001969036
NKX2-2	-2.094448366	0.002767744
STX11	1.03386999	0.003997417
FYB	1.129623222	0.005641887
MEGF10	-2.401115517	0.006975647
NT5E	1.366859076	0.008169317
RIPK4	1.726952049	0.008351194
CXADR	1.527501489	0.010500152
CYP1A1	1.520355963	0.010876778
LIF	1.605775769	0.011641846
IL24	1.110962047	0.015671401
MAP2	-1.329270767	0.017351057
BIRC3	1.226928485	0.018775685
PNLIPRP3	1.611212531	0.023261899
PI15	-1.600878328	0.024950111
CCL20	1.305487177	0.026742785
HMGA2	-1.800756188	0.0270604
C3orf32	-1.228583794	0.027649111
WNK4	-1.348263682	0.038077281
IL7R	1.138194748	0.046973114
RASEF	1.380983699	0.04878057
